# Supplementary material for: Prevalence, acceptability, and cost of routine screening for pulmonary tuberculosis among pregnant women in Cotonou, Benin
Source: PLoS One. 2022 Feb 22;17(2):e0264206. doi: 10.1371/journal.pone.0264206 (PMC8863221; doi:10.1371/journal.pone.0264206)
Supplement: S1 Dataset — (XLSX) [file pone.0264206.s001.xlsx]

## Sheet: data
idcode	cent	tou	consen	page	instr	matri	nbrtoi	gest	parit	agegro	conttb	hta	diabe	typdia	drepa	hiv	arv	hepat	anemi	irc	anttb	bcg	autant	doncli	toux	fever	durfev	maigr	sueur	hemop	mtb	resrr	diagtb	pectb
100001	8	1	1	33	1	2	4	4	2	7	2	2	2	9	2	2	9	8	2	2	2	1	2	1	1	2	99	2	2	2	1	1	1	2
100002	8	1	1	38	1	2	8	7	6	4	2	2	2	9	2	2	9	8	2	2	2	1	2	1	1	2	99	2	2	2	1	1	1	2
100003	8	1	1	20	1	1	3	1	1	8	2	2	2	9	2	2	9	2	2	8	2	1	2	1	2	1	1	2	2	2	1	1	1	2
100004	8	1	1	32	4	3	7	2	1	2	2	2	2	9	2	2	9	1	2	2	2	1	1	1	1	2	99	2	2	2	1	1	1	2
100005	2	1	1	19	1	2	7	1	0	8	1	2	2	9	2	1	1	8	1	2	2	2	2	1	1	1	99	2	2	2	1	1	1	2
100006	2	1	1	25	3	2	2	1	0	4	2	2	2	9	2	2	9	8	8	8	2	1	2	1	1	2	99	2	1	2	1	1	1	2
100007	3	1	1	32	3	2	2	6	3	8	2	2	2	9	2	2	9	2	1	2	2	1	2	1	2	1	99	1	2	2	1	1	1	2
100008	2	1	1	32	2	2	2	3	2	5	2	2	2	9	2	2	9	8	8	8	2	1	2	1	1	2	99	2	2	2	1	1	1	2
100009	1	1	1	24	3	1	2	2	1	5	2	2	2	9	2	2	9	2	1	2	2	2	2	1	1	2	99	2	2	2	1	1	1	2
100010	1	1	1	25	2	2	2	4	2	8	2	1	2	9	2	2	9	1	2	2	2	1	2	1	2	1	8	2	2	2	1	1	1	2
100011	2	1	1	34	2	2	2	2	1	5	2	2	2	9	2	2	9	2	2	2	2	1	2	1	1	2	99	2	2	2	1	1	1	2
100012	2	1	1	31	3	2	2	2	1	9	2	2	2	9	2	1	1	2	1	2	2	2	2	1	1	2	99	1	2	2	1	1	1	2
100013	2	1	1	32	1	2	5	5	1	3	2	2	2	9	2	2	9	2	2	2	2	3	2	1	1	2	99	2	2	2	1	1	1	2
100014	8	1	1	37	1	2	2	2	1	7	1	2	2	9	2	2	9	8	1	8	2	2	2	1	1	1	1	1	1	2	1	1	1	2
100015	8	1	1	27	3	2	2	3	1	7	2	2	2	9	2	2	9	2	2	2	2	1	2	1	1	2	99	1	2	2	1	1	1	2
100016	8	1	1	17	2	2	9	1	0	8	2	2	2	9	2	2	9	8	2	8	2	1	2	1	1	1	1	2	2	2	1	1	1	2
100017	8	1	1	29	4	2	2	2	0	5	2	2	2	9	2	2	9	2	2	2	2	1	2	1	1	2	99	2	2	2	1	1	1	2
100018	5	1	1	23	3	2	3	2	1	5	2	2	2	9	2	2	9	8	2	8	2	2	2	1	1	2	99	2	2	2	1	1	1	2
100019	5	1	1	34	2	2	12	4	3	3	2	2	2	9	2	2	9	8	2	2	2	1	2	1	1	2	99	2	2	2	1	1	1	2
100020	5	1	1	30	1	2	5	4	3	8	2	2	2	9	2	2	9	2	1	2	2	1	2	1	1	2	99	2	2	2	1	1	1	2
100021	5	1	1	26	3	2	4	3	2	5	2	2	2	9	2	1	1	8	2	8	2	1	2	1	1	2	99	2	2	2	1	1	1	2
100022	8	1	1	39	3	2	4	5	2	3	2	2	2	9	2	2	9	8	2	2	2	1	2	1	1	2	99	2	2	2	1	1	1	2
100023	8	1	1	16	2	3	7	1	0	3	2	2	2	9	2	2	9	8	2	2	2	1	2	1	1	1	0	2	2	2	1	1	1	2
100024	7	1	1	25	3	1	2	1	1	2	2	2	2	9	2	2	9	2	2	2	2	1	2	1	1	2	99	2	2	2	1	1	1	2
100025	8	1	1	16	3	3	5	1	0	3	2	2	2	9	2	2	9	2	2	2	2	1	2	1	2	2	99	2	2	2	1	1	1	2
100026	1	1	1	21	3	2	5	1	0	8	2	2	2	9	2	2	9	2	2	2	2	1	2	1	1	2	99	2	2	2	1	1	1	2
100027	7	1	1	28	2	1	2	2	1	5	2	2	2	9	2	2	9	8	2	8	2	1	2	1	1	2	99	2	2	2	1	1	1	2
100028	1	1	1	29	3	1	3	2	2	7	2	2	2	9	2	2	9	2	2	2	2	1	2	1	2	2	99	2	1	2	1	1	1	2
100029	8	1	1	27	2	1	4	4	2	3	2	2	2	9	2	2	9	2	2	2	2	1	2	1	2	2	99	2	2	2	1	1	1	2
100030	1	1	1	31	3	1	3	3	0	4	2	2	2	9	2	2	9	2	2	2	2	1	2	1	2	1	99	2	1	2	1	1	1	2
100031	1	1	1	28	4	1	3	2	1	1	2	2	2	9	2	2	9	2	2	2	2	1	2	1	2	1	99	2	1	2	1	1	1	2
100032	1	1	1	25	2	1	4	2	1	1	2	2	2	9	2	2	9	2	2	2	2	1	2	1	2	2	99	2	2	2	1	1	1	2
100033	8	1	1	37	1	2	10	5	7	5	2	1	2	9	2	2	9	8	2	2	2	1	2	1	1	2	99	2	2	2	1	1	1	2
100034	7	1	1	30	4	1	3	2	1	4	2	2	2	9	2	2	9	2	2	2	2	1	2	1	1	1	0	2	2	2	1	1	1	2
100035	7	1	1	27	3	1	4	3	2	2	2	2	2	9	2	2	9	8	2	8	2	1	2	1	1	2	99	2	2	2	1	1	1	2
100036	1	1	1	35	1	1	2	1	1	2	1	2	2	9	2	1	1	8	2	2	2	1	2	1	1	1	1	2	2	2	1	1	1	2
100037	1	1	1	32	1	2	3	2	1	3	2	2	2	9	2	2	9	8	2	8	2	1	2	1	2	2	99	2	2	2	1	1	1	2
100038	1	1	1	31	2	2	5	4	3	5	2	2	2	9	2	2	9	8	2	2	2	2	2	1	2	1	99	1	2	2	1	1	1	2
100039	5	1	1	25	2	2	6	1	0	2	2	2	2	9	2	2	9	2	2	2	2	1	2	1	1	2	99	2	2	2	1	1	1	2
100040	5	1	1	21	1	2	2	1	0	8	2	2	2	9	2	2	9	8	1	2	2	3	2	1	1	2	99	2	2	2	1	1	1	2
100041	5	1	1	18	3	2	3	2	1	3	2	2	2	9	2	2	9	2	2	2	2	1	2	1	1	1	99	2	1	1	2	1	2	1
100042	5	1	1	28	1	2	6	5	4	7	2	2	2	9	2	2	9	2	2	2	2	1	2	1	1	2	99	2	2	2	1	1	1	2
100043	5	1	1	30	1	2	3	3	1	4	2	2	2	9	2	2	9	8	2	8	2	1	2	1	2	2	99	2	2	2	1	1	1	2
100044	8	1	1	26	3	2	4	3	2	3	2	2	2	9	2	2	9	8	2	2	2	2	2	1	1	2	99	2	2	2	1	1	1	2
100045	7	1	1	21	2	1	4	1	0	4	2	2	2	9	2	2	9	2	2	8	2	1	2	1	1	1	0	2	2	2	1	1	1	2
100046	1	1	1	18	3	3	4	1	0	3	2	2	2	9	2	2	9	2	2	2	2	1	2	1	2	2	99	2	2	2	1	1	1	2
100047	7	1	1	24	2	1	3	2	1	3	2	2	2	9	2	2	9	2	2	8	2	2	2	1	2	2	99	2	2	2	1	1	1	2
100048	7	1	1	25	2	1	5	2	1	3	2	2	2	9	2	2	9	2	2	8	2	1	2	1	2	2	99	2	2	2	1	1	1	2
100049	5	1	1	22	3	2	3	2	1	3	2	2	2	9	2	2	9	2	2	2	2	2	2	1	1	1	3	1	2	2	1	1	1	2
100050	7	1	1	24	3	1	2	2	1	1	2	2	2	9	2	2	9	2	2	8	2	1	2	1	1	1	99	2	2	2	1	1	1	2
100051	7	1	1	34	1	1	9	3	2	4	2	2	2	9	2	2	9	2	2	8	2	1	2	1	1	2	99	2	2	2	1	1	1	2
100052	5	1	1	20	3	2	6	1	0	6	2	2	2	9	2	2	9	8	2	2	2	1	2	1	1	1	0	2	1	2	1	1	1	2
100053	5	1	1	24	1	2	3	2	1	6	2	2	2	9	2	2	9	8	2	2	2	1	2	1	1	2	99	2	2	2	1	1	1	2
100054	7	1	1	26	3	1	2	1	0	2	2	2	2	9	2	2	9	2	2	8	2	1	2	1	1	1	99	2	2	2	1	1	1	2
100055	7	1	1	36	1	1	7	4	3	2	2	2	2	9	2	2	9	2	2	8	2	1	2	1	1	2	99	2	2	2	1	1	1	2
100056	8	1	1	22	2	2	3	2	1	1	2	2	2	9	2	2	9	2	2	2	2	1	2	1	1	1	1	2	2	1	1	1	1	2
100057	7	1	1	24	2	1	2	1	1	1	2	2	2	9	2	2	9	2	2	2	2	1	2	1	1	2	99	2	2	2	1	1	1	2
100058	6	1	1	23	2	2	5	4	3	3	1	2	2	9	2	2	9	2	1	8	2	1	2	1	1	1	4	1	2	1	2	1	2	1
100059	7	1	1	26	2	1	3	2	1	5	2	2	2	9	2	2	9	2	2	2	2	2	2	1	2	1	1	2	2	2	1	1	1	2
100060	7	1	1	21	3	1	3	2	1	4	2	2	2	9	2	2	9	2	2	2	2	1	2	1	1	2	99	2	2	2	1	1	1	2
100061	8	1	1	28	2	2	5	4	3	4	2	2	2	9	2	2	9	2	2	2	2	1	2	1	1	2	99	2	2	2	1	1	1	2
100062	5	1	1	23	3	2	3	1	1	4	2	2	2	9	2	2	9	8	2	8	2	1	2	1	2	1	4	2	2	2	1	1	1	2
100063	8	1	1	20	3	2	3	1	1	3	2	2	2	9	2	2	9	8	8	8	2	1	2	1	1	2	99	2	2	2	1	1	1	2
100064	5	1	1	40	1	2	5	4	3	7	2	2	2	9	2	2	9	2	2	2	2	1	2	1	1	2	99	2	2	2	1	1	1	2
100065	8	1	1	25	2	2	3	2	1	4	2	2	2	9	2	2	9	8	2	2	2	1	2	1	1	2	99	2	2	2	1	1	1	2
100066	7	1	1	25	4	2	7	1	0	4	2	2	2	9	2	2	9	2	2	2	2	1	2	1	1	2	99	2	2	2	1	1	1	2
100067	7	1	1	37	3	2	9	4	4	2	2	2	2	9	2	2	9	2	2	2	2	1	2	1	1	2	99	2	2	2	1	1	1	2
100068	7	1	1	32	1	2	4	5	4	4	2	2	2	9	2	2	9	2	2	2	2	1	2	1	1	2	99	2	2	2	1	1	1	2
100069	7	1	1	33	1	2	6	4	3	4	2	2	2	9	2	2	9	8	2	8	2	1	2	1	1	2	99	2	2	2	1	1	1	2
100070	8	1	1	22	3	2	3	1	1	6	2	2	2	9	2	2	9	2	2	2	2	1	2	1	1	2	99	2	2	2	1	1	1	2
100071	7	1	1	26	2	2	7	3	1	4	2	2	2	9	2	2	9	2	2	2	2	1	2	1	1	1	1	2	2	2	1	1	1	2
100072	7	1	1	34	1	2	4	5	4	5	2	2	2	9	2	2	9	8	2	8	2	1	2	1	2	2	99	2	2	2	1	1	1	2
100073	8	1	1	23	1	2	3	3	2	7	2	2	2	9	2	2	9	2	2	2	2	1	2	1	2	2	99	2	2	2	1	1	1	2
100074	8	1	1	25	2	2	5	4	3	4	1	2	2	9	2	2	9	2	2	2	1	2	2	1	1	1	99	2	2	2	1	1	1	2
100075	7	1	1	29	4	2	3	2	1	3	2	2	2	9	2	2	9	8	2	8	2	1	2	1	2	2	99	2	2	2	1	1	1	2
100076	7	1	1	22	1	2	4	2	1	5	2	2	2	9	2	1	2	8	1	8	2	2	2	1	2	2	99	2	2	2	1	1	1	2
100077	7	1	1	24	3	2	6	1	0	2	2	2	2	9	2	2	9	8	2	8	2	1	2	1	1	2	99	2	2	2	1	1	1	2
100078	1	1	1	22	4	1	6	1	0	7	2	2	2	9	2	2	9	1	2	2	2	1	2	1	1	2	99	2	2	2	1	1	1	2
100079	7	1	1	25	3	2	4	3	2	4	2	2	2	9	2	2	9	2	2	2	2	1	2	1	2	2	99	2	2	2	1	1	1	2
100080	8	1	1	21	3	2	2	1	0	4	2	2	2	9	2	2	9	2	2	2	2	1	2	1	1	2	99	2	2	2	1	1	1	2
100081	8	1	1	23	3	1	3	2	1	6	2	2	2	9	2	2	9	2	2	2	2	1	2	1	2	2	99	2	2	2	1	1	1	2
100082	4	2	1	35	2	2	5	3	2	4	2	2	2	9	2	2	9	2	2	2	2	1	2	1	2	2	99	2	2	2	9	9	1	2
100083	5	2	1	26	1	2	6	4	3	3	2	2	2	9	2	2	9	2	2	2	2	2	2	1	2	2	99	2	2	2	9	9	1	2
100084	3	2	1	23	4	2	99	1	99	8	2	1	2	9	2	2	9	2	2	2	2	1	2	1	2	2	99	2	2	2	9	9	1	2
100085	7	2	1	37	1	2	3	2	2	3	2	2	2	9	2	2	9	2	2	2	2	1	2	1	2	2	99	2	2	2	9	9	1	2
100086	4	2	1	26	2	2	3	2	1	2	2	2	2	9	2	2	9	2	2	2	2	1	2	1	2	2	99	2	2	2	9	9	1	2
100087	3	2	1	18	3	2	5	1	99	5	8	2	2	9	2	2	9	8	2	2	2	2	2	1	2	2	99	2	2	2	9	9	1	2
100088	7	2	1	31	1	2	3	2	1	4	2	2	2	9	2	2	9	2	2	8	2	1	2	1	2	2	99	2	2	2	9	9	1	2
100089	5	2	1	37	2	2	4	3	2	4	2	2	2	9	2	2	9	2	2	8	2	1	2	1	2	2	99	2	2	2	9	9	1	2
100090	3	2	1	33	4	2	2	1	1	9	1	2	2	9	1	2	9	2	2	2	2	1	1	1	2	2	99	2	2	2	9	9	1	2
100091	7	2	1	28	1	2	5	4	3	4	2	2	2	9	2	2	9	2	2	2	2	1	2	1	2	2	99	2	2	2	9	9	1	2
100092	1	2	1	22	3	1	3	2	1	5	2	2	2	9	2	2	9	2	2	2	2	1	2	1	2	2	99	2	2	2	9	9	1	2
100093	3	2	1	42	2	1	9	5	4	8	2	2	2	9	2	8	9	8	2	2	2	1	2	1	2	2	99	2	2	2	9	9	1	2
100094	7	1	1	23	2	1	4	3	2	3	2	2	2	9	2	2	9	2	2	8	2	1	2	1	1	1	0	2	2	1	9	9	1	2
100095	8	2	1	25	3	3	99	1	99	2	2	2	2	9	2	2	9	2	2	2	2	1	2	1	2	2	99	2	2	2	9	9	1	2
100096	3	2	1	29	3	1	4	2	1	8	2	2	2	9	1	2	9	2	2	2	2	2	2	1	2	2	99	2	2	2	9	9	1	2
100097	7	2	1	32	2	2	4	3	2	2	2	2	2	9	2	2	9	2	2	2	2	1	2	1	2	2	99	2	2	2	9	9	1	2
100098	8	2	1	28	1	2	3	2	1	3	2	2	2	9	2	2	9	2	2	2	2	1	2	1	2	2	99	2	2	2	9	9	1	2
100099	5	2	1	27	2	2	3	2	1	3	2	2	2	9	2	2	9	2	2	2	2	2	2	1	2	2	99	2	2	2	9	9	1	2
100100	3	2	1	36	4	2	6	3	2	8	2	2	2	9	2	2	9	2	2	2	2	1	2	1	2	2	99	2	2	2	9	9	1	2
100101	7	2	1	21	4	2	3	2	1	3	2	2	2	9	2	2	9	2	2	2	2	1	2	1	2	2	99	2	2	2	9	9	1	2
100102	5	2	1	25	2	2	2	1	99	5	2	2	2	9	2	2	9	2	2	8	2	3	2	1	2	2	99	2	2	2	9	9	1	2
100103	3	2	1	27	4	2	6	2	0	4	8	2	2	9	1	2	9	2	2	2	2	1	2	1	2	2	99	2	2	2	9	9	1	2
100104	7	2	1	33	1	1	5	5	3	2	2	2	2	9	2	2	9	2	2	2	2	1	2	1	2	2	99	2	2	2	9	9	1	2
100105	4	2	1	35	1	3	5	3	1	4	2	2	2	9	2	2	9	2	2	2	2	1	2	1	2	2	99	2	2	2	9	9	1	2
100106	3	2	1	36	4	1	5	4	2	7	2	8	2	9	2	2	9	2	2	2	2	1	2	1	2	2	99	2	2	2	9	9	1	2
100107	7	2	1	27	1	2	4	3	2	4	2	2	2	9	2	2	9	2	2	2	2	1	2	1	2	2	99	2	2	2	9	9	1	2
100108	5	2	1	38	1	2	6	5	4	5	2	2	2	9	2	2	9	2	2	2	2	1	2	1	2	2	99	2	2	2	9	9	1	2
100109	3	2	1	30	3	2	3	3	1	3	2	2	2	9	1	8	9	1	2	2	2	1	2	1	2	2	99	2	2	2	9	9	1	2
100110	7	2	1	26	4	2	3	2	1	5	2	2	2	9	2	2	9	2	2	2	2	1	2	1	2	2	99	2	2	2	9	9	1	2
100111	5	2	1	38	1	2	7	5	4	6	2	2	2	9	2	2	9	2	2	2	2	3	2	1	2	2	99	2	2	2	9	9	1	2
100112	3	2	1	32	2	2	5	5	3	9	2	1	2	9	2	2	9	2	2	2	2	1	2	1	2	2	99	2	2	2	9	9	1	2
100113	7	2	1	26	4	2	3	2	1	2	2	2	2	9	2	2	9	2	2	2	2	1	2	1	2	2	99	2	2	2	9	9	1	2
100114	3	2	1	33	4	1	4	4	1	3	2	2	2	9	2	2	9	2	2	2	2	1	2	1	2	2	99	2	2	2	9	9	1	2
100115	5	2	1	37	1	2	6	4	3	7	2	2	2	9	2	2	9	8	2	8	2	1	2	1	2	2	99	2	2	2	9	9	1	2
100116	4	2	1	21	2	2	4	3	2	1	2	2	2	9	2	2	9	2	2	2	2	1	2	1	2	2	99	2	2	2	9	9	1	2
100117	7	2	1	29	4	3	4	2	1	4	2	2	2	9	2	2	9	2	2	2	2	2	2	1	2	2	99	2	2	2	9	9	1	2
100118	5	2	1	30	2	2	6	4	2	3	2	2	1	1	2	2	9	2	2	2	2	1	2	1	2	2	99	2	2	2	9	9	1	2
100119	3	2	1	36	4	2	5	3	2	8	8	2	2	9	1	2	9	2	2	2	2	1	2	1	2	2	99	2	2	2	9	9	1	2
100120	7	2	1	27	1	2	4	4	2	4	2	2	2	9	2	2	9	2	2	2	2	1	2	1	2	2	99	2	2	2	9	9	1	2
100121	1	2	1	17	2	3	99	1	0	3	8	2	2	9	2	2	9	2	2	8	2	1	2	1	2	2	99	2	2	2	9	9	1	2
100122	5	2	1	30	1	2	3	2	1	5	2	2	2	9	2	2	9	2	2	2	2	1	2	1	2	2	99	2	2	2	9	9	1	2
100123	3	2	1	33	3	1	12	5	3	7	8	2	2	9	2	2	9	2	2	2	2	1	2	1	2	2	99	2	2	2	9	9	1	2
100124	5	2	1	19	4	3	99	1	0	4	8	2	2	9	2	2	9	2	2	8	2	1	2	1	2	2	99	2	2	2	9	9	1	2
100125	7	2	1	27	4	2	3	2	1	5	2	2	2	9	2	2	9	2	2	2	2	1	2	1	2	2	99	2	2	2	9	9	1	2
100126	4	2	1	35	1	2	6	6	3	8	2	2	2	9	2	2	9	2	2	2	2	1	2	1	2	2	99	2	2	2	9	9	1	2
100127	5	2	1	20	3	2	2	1	99	4	2	2	2	9	2	2	9	8	2	8	2	1	2	1	2	2	99	2	2	2	9	9	1	2
100128	8	2	1	33	3	2	6	5	4	4	2	2	2	9	2	2	9	2	2	2	2	1	2	1	2	2	99	2	2	2	9	9	1	2
100129	3	2	1	31	4	1	3	4	2	9	2	2	2	9	2	2	9	2	2	2	1	1	1	1	2	2	99	2	2	2	9	9	1	2
100130	7	2	1	23	3	2	3	2	1	2	2	2	2	9	2	2	9	2	2	2	2	1	2	1	2	2	99	2	2	2	9	9	1	2
100131	8	2	1	37	3	2	4	5	2	4	2	2	2	9	2	2	9	2	2	2	2	1	2	1	2	2	99	2	2	2	9	9	1	2
100132	3	2	1	22	3	1	6	4	3	7	1	2	2	9	2	2	9	2	2	2	2	1	2	1	2	2	99	2	2	2	9	9	1	2
100133	7	2	1	28	1	3	4	2	99	3	2	2	2	9	2	2	9	2	2	2	2	1	2	1	2	2	99	2	2	2	9	9	1	2
100134	4	2	1	21	2	2	3	2	1	4	2	2	2	9	2	2	9	2	2	2	2	1	2	1	2	2	99	2	2	2	9	9	1	2
100135	5	2	1	27	2	2	4	2	1	3	2	2	2	9	2	2	9	2	2	8	2	2	2	1	2	2	99	2	2	2	9	9	1	2
100136	3	2	1	31	4	2	3	2	1	3	2	2	2	9	2	2	9	8	2	2	2	1	2	1	2	2	99	2	2	2	9	9	1	2
100137	7	2	1	23	1	2	4	3	2	4	2	2	2	9	2	2	9	2	2	2	2	2	2	1	2	2	99	2	2	2	9	9	1	2
100138	5	2	1	34	4	2	2	1	99	6	2	2	2	9	2	2	9	2	2	2	2	1	2	1	2	2	99	2	2	2	9	9	1	2
100139	8	2	1	28	3	2	3	2	1	5	2	2	2	9	8	2	9	8	2	2	2	1	2	1	2	2	99	2	2	2	9	9	1	2
100140	3	2	1	41	4	2	4	5	4	6	2	2	2	9	2	2	9	8	2	2	2	2	2	1	2	2	99	2	2	2	9	9	1	2
100141	7	2	1	19	4	2	3	2	1	3	2	2	2	9	2	2	9	2	2	2	2	2	2	1	2	2	99	2	2	2	9	9	1	2
100142	5	2	1	41	2	2	7	5	4	3	2	2	2	9	2	2	9	8	2	8	2	2	2	1	2	2	99	2	2	2	9	9	1	2
100143	4	2	1	22	4	3	2	1	99	4	2	2	2	9	2	2	9	2	2	2	2	1	2	1	2	2	99	2	2	2	9	9	1	2
100144	3	2	1	29	4	2	3	3	1	3	2	2	2	9	2	2	9	8	8	2	2	2	2	1	2	2	99	2	2	2	9	9	1	2
100145	7	2	1	28	2	2	4	2	1	4	2	2	2	9	2	2	9	2	2	2	2	1	2	1	2	2	99	2	2	2	9	9	1	2
100146	5	2	1	31	1	2	2	1	99	5	2	2	2	9	2	2	9	8	2	8	2	1	2	1	2	2	99	2	2	2	9	9	1	2
100147	7	2	1	21	4	2	3	2	1	3	2	2	2	9	2	2	9	2	2	2	2	1	2	1	2	2	99	2	2	2	9	9	1	2
100148	4	2	1	23	3	2	4	3	2	6	2	2	2	9	2	2	9	2	2	2	2	1	2	1	2	2	99	2	2	2	9	9	1	2
100149	5	2	1	18	3	2	4	1	99	3	2	2	2	9	2	2	9	8	2	8	2	1	2	1	2	2	99	2	2	2	9	9	1	2
100150	3	2	1	25	4	2	5	1	1	2	2	2	2	9	1	2	9	2	8	2	2	1	2	1	2	2	99	2	2	2	9	9	1	2
100151	7	2	1	25	2	2	3	2	1	5	2	2	2	9	2	2	9	2	2	2	2	1	2	1	2	2	99	2	2	2	9	9	1	2
100152	3	2	1	37	4	1	7	3	1	6	2	2	2	9	2	2	9	8	2	2	2	1	2	1	2	2	99	2	2	2	9	9	1	2
100153	7	2	1	30	1	1	5	5	4	2	2	2	2	9	2	2	9	2	2	2	2	1	2	1	2	2	99	2	2	2	9	9	1	2
100154	5	2	1	22	2	2	2	1	99	6	2	2	2	9	2	2	9	2	2	8	2	1	2	1	2	2	99	2	2	2	9	9	1	2
100155	3	2	1	25	4	2	4	2	1	3	2	2	2	9	2	2	9	8	2	2	2	2	2	1	2	2	99	2	2	2	9	9	1	2
100156	1	2	1	19	3	1	2	1	99	6	2	2	2	9	2	2	9	2	2	2	2	1	2	1	2	2	99	2	2	2	9	9	1	2
100157	5	2	1	24	2	2	3	2	1	5	2	2	2	9	2	2	9	2	2	2	2	1	2	1	2	2	99	2	2	2	9	9	1	2
100158	3	2	1	28	1	2	3	2	1	7	2	2	8	9	8	8	9	8	2	2	2	2	2	1	2	2	99	2	2	2	9	9	1	2
100159	5	2	1	34	2	2	5	5	4	5	2	2	2	9	2	1	1	2	2	2	2	1	2	1	2	2	99	2	2	2	9	9	1	2
100160	3	2	1	37	3	2	3	3	1	8	2	2	2	9	2	8	9	8	2	2	2	2	2	1	2	2	99	2	2	2	9	9	1	2
100161	7	2	1	32	1	2	4	3	2	4	2	2	2	9	2	2	9	2	2	2	2	1	2	1	2	2	99	2	2	2	9	9	1	2
100162	5	2	1	23	2	2	3	2	1	3	2	2	2	9	1	2	9	8	2	8	2	2	2	1	2	2	99	2	2	2	9	9	1	2
100163	8	2	1	33	1	2	4	3	2	2	2	2	2	9	2	2	9	8	2	2	2	1	2	1	2	2	99	2	2	2	9	9	1	2
100164	3	2	1	37	3	1	7	4	3	6	8	2	2	9	2	2	9	2	2	2	2	3	2	1	2	2	99	2	2	2	9	9	1	2
100165	7	2	1	22	3	3	4	1	99	6	2	2	2	9	2	2	9	2	2	2	2	2	2	1	2	2	99	2	2	2	9	9	1	2
100166	6	2	1	33	3	1	5	4	3	7	2	2	2	9	2	2	9	2	2	2	2	1	2	1	2	2	99	2	2	2	9	9	1	2
100167	5	2	1	24	4	2	2	1	99	3	2	2	2	9	2	2	9	2	2	2	2	1	2	1	2	2	99	2	2	2	9	9	1	2
100168	8	2	1	31	4	2	2	4	99	4	2	2	2	9	2	2	9	8	2	2	2	1	2	1	2	2	99	2	2	2	9	9	1	2
100169	3	2	1	24	4	2	2	2	1	8	2	2	2	9	2	2	9	2	2	2	2	1	2	1	2	2	99	2	2	2	9	9	1	2
100170	7	2	1	30	3	2	4	3	2	2	2	2	2	9	2	2	9	2	2	2	2	1	2	1	2	2	99	2	2	2	9	9	1	2
100171	5	2	1	28	2	2	3	2	1	4	2	2	2	9	2	2	9	8	2	8	2	1	2	1	2	2	99	2	2	2	9	9	1	2
100172	8	2	1	19	3	2	6	1	99	5	2	2	2	9	8	2	9	8	2	2	2	1	2	1	2	2	99	2	2	2	9	9	1	2
100173	3	2	1	36	4	1	3	1	1	7	2	2	2	9	2	2	9	2	2	2	2	1	2	1	2	2	99	2	2	2	9	9	1	2
100174	7	2	1	29	1	2	4	3	2	2	2	2	2	9	2	2	9	2	2	2	2	1	2	1	2	2	99	2	2	2	9	9	1	2
100175	5	2	1	26	1	2	4	2	1	4	2	2	2	9	2	2	9	2	2	8	2	1	2	1	2	2	99	2	2	2	9	9	1	2
100176	3	2	1	17	3	3	10	1	99	8	2	2	2	9	8	8	9	2	2	2	2	1	2	1	2	2	99	2	2	2	9	9	1	2
100177	7	2	1	25	2	2	6	5	4	3	2	2	2	9	2	2	9	2	2	2	2	1	2	1	2	2	99	2	2	2	9	9	1	2
100178	5	2	1	25	3	2	2	1	99	2	2	2	2	9	2	2	9	2	2	2	2	1	2	1	2	2	99	2	2	2	9	9	1	2
100179	3	2	1	30	4	1	2	1	99	6	2	1	2	9	2	2	9	8	2	2	2	1	2	1	2	2	99	2	2	2	9	9	1	2
100180	4	2	1	22	2	2	3	2	1	1	2	2	2	9	2	2	9	2	2	2	2	1	2	1	2	2	99	2	2	2	9	9	1	2
100181	5	2	1	20	1	2	2	1	99	5	2	2	2	9	2	2	9	2	2	2	2	1	2	1	2	2	99	2	2	2	9	9	1	2
100182	3	2	1	29	3	2	3	2	1	1	8	2	2	9	2	2	9	8	2	2	2	1	2	1	2	2	99	2	2	2	9	9	1	2
100183	7	2	1	28	2	2	3	2	1	3	2	2	2	9	2	2	9	2	2	2	2	1	2	1	2	2	99	2	2	2	9	9	1	2
100184	8	2	1	31	2	3	99	1	0	3	8	2	2	9	2	2	9	8	8	8	2	1	2	1	2	2	99	2	2	2	9	9	1	2
100185	6	2	1	24	4	2	7	1	99	3	2	2	2	9	2	2	9	2	2	2	2	1	2	1	2	2	99	2	2	2	9	9	1	2
100186	5	2	1	34	2	2	6	5	4	7	2	2	2	9	2	2	9	2	2	2	2	3	2	1	2	2	99	2	2	2	9	9	1	2
100187	5	2	1	23	2	3	99	1	0	3	2	2	2	9	2	2	9	8	2	8	2	1	2	1	2	2	99	2	2	2	9	9	1	2
100188	7	2	1	28	1	2	4	3	2	2	2	2	2	9	2	2	9	2	2	2	2	1	2	1	2	2	99	2	2	2	9	9	1	2
100189	5	2	1	21	2	2	2	1	99	2	2	2	2	9	2	2	9	2	2	2	2	1	2	1	2	2	99	2	2	2	9	9	1	2
100190	5	2	1	32	2	2	4	3	2	3	8	2	2	9	2	2	9	8	2	8	2	1	2	1	2	2	99	2	2	2	9	9	1	2
100191	7	2	1	36	1	2	5	4	3	6	2	2	2	9	2	2	9	2	2	2	2	1	2	1	2	2	99	2	2	2	9	9	1	2
100192	8	2	1	26	1	2	4	3	2	2	2	2	2	9	2	2	9	2	2	2	2	1	2	1	2	2	99	2	2	2	9	9	1	2
100193	5	2	1	22	2	2	2	1	99	6	2	2	2	9	2	2	9	2	2	8	2	1	2	1	2	2	99	2	2	2	9	9	1	2
100194	8	2	1	25	4	2	4	3	99	1	2	2	2	9	2	2	9	8	2	2	2	1	2	1	2	2	99	2	2	2	9	9	1	2
100195	4	2	1	27	4	1	5	3	2	6	2	2	2	9	2	2	9	2	2	2	2	1	2	1	2	2	99	2	2	2	9	9	1	2
100196	8	2	1	25	1	2	4	3	1	5	2	2	2	9	2	2	9	2	2	8	2	1	2	1	2	2	99	2	2	2	9	9	1	2
100197	5	2	1	37	1	2	9	5	4	2	2	2	2	9	2	2	9	2	2	2	2	2	2	1	2	2	99	2	2	2	9	9	1	2
100198	7	2	1	21	2	2	3	2	1	4	2	2	2	9	2	2	9	2	2	2	2	1	2	1	2	2	99	2	2	2	9	9	1	2
100199	3	2	1	29	2	3	99	1	0	1	8	1	2	9	2	2	9	2	2	8	2	1	2	1	2	2	99	2	2	2	9	9	1	2
100200	5	2	1	32	1	2	6	4	3	2	2	2	2	9	2	2	9	2	2	2	2	1	2	1	2	2	99	2	2	2	9	9	1	2
100201	4	2	1	24	1	2	3	4	2	6	2	2	2	9	2	2	9	2	2	2	2	2	2	1	2	2	99	2	2	2	9	9	1	2
100202	7	2	1	21	2	2	4	2	1	4	2	2	2	9	2	2	9	2	2	2	2	1	2	1	2	2	99	2	2	2	9	9	1	2
100203	5	2	1	25	1	1	99	2	1	3	8	2	2	9	2	2	9	8	8	8	2	1	2	1	2	2	99	2	2	2	9	9	1	2
100204	5	2	1	26	2	2	5	3	2	6	2	2	2	9	2	2	9	2	2	8	2	1	2	1	2	2	99	2	2	2	9	9	1	2
100205	7	2	1	30	2	2	5	4	3	4	2	2	2	9	2	2	9	2	2	2	2	1	2	1	2	2	99	2	2	2	9	9	1	2
100206	3	2	1	31	2	2	5	4	3	2	8	2	2	9	2	2	9	8	2	8	2	1	2	1	2	2	99	2	2	2	9	9	1	2
100207	6	2	1	38	4	1	2	2	1	3	1	2	2	9	2	2	9	2	2	2	2	1	2	1	2	2	99	2	2	2	9	9	1	2
100208	6	2	1	33	2	2	4	6	2	3	8	2	2	9	2	2	9	2	2	8	2	1	2	1	2	2	99	2	2	2	9	9	1	2
100209	5	2	1	23	4	2	4	2	1	5	2	2	2	9	2	2	9	2	2	2	2	1	2	1	2	2	99	2	2	2	9	9	1	2
100210	4	2	1	26	2	2	5	4	3	5	2	2	2	9	2	2	9	2	2	2	2	1	2	1	2	2	99	2	2	2	9	9	1	2
100211	7	2	1	30	2	2	4	3	2	5	2	2	2	9	2	2	9	2	2	2	2	1	2	1	2	2	99	2	2	2	9	9	1	2
100212	3	2	1	31	1	2	5	5	3	6	8	2	2	9	2	2	9	2	2	8	2	1	2	1	2	2	99	2	2	2	9	9	1	2
100213	7	2	1	36	2	2	5	5	4	6	2	2	2	9	2	2	9	2	2	2	2	1	2	1	2	2	99	2	2	2	9	9	1	2
100214	3	2	1	27	4	3	99	1	0	3	8	2	2	9	2	2	9	8	2	8	2	1	2	1	2	2	99	2	2	2	9	9	1	2
100215	5	2	1	33	3	2	6	4	3	2	2	2	2	9	2	2	9	2	2	2	2	1	2	1	2	2	99	2	2	2	9	9	1	2
100216	7	2	1	18	3	3	4	1	99	5	2	2	2	9	2	2	9	2	2	2	2	1	2	1	2	2	99	2	2	2	9	9	1	2
100217	3	2	1	29	1	2	4	3	2	4	8	8	8	9	8	2	9	8	2	8	2	1	2	1	2	2	99	2	2	2	9	9	1	2
100218	1	2	1	24	2	2	4	3	2	5	8	2	2	9	2	2	9	2	2	8	2	1	2	1	2	2	99	2	2	2	9	9	1	2
100219	8	1	1	25	3	2	3	2	1	3	2	2	2	9	2	2	9	2	2	2	2	1	2	1	1	2	99	2	2	2	9	9	1	2
100220	5	2	1	25	3	2	2	1	99	3	2	2	2	9	2	2	9	2	2	8	2	1	2	1	2	2	99	2	2	2	9	9	1	2
100221	7	2	1	25	2	2	4	3	2	3	2	2	2	9	2	2	9	2	2	2	2	1	2	1	2	2	99	2	2	2	9	9	1	2
100222	3	2	1	20	3	3	99	1	0	3	8	2	2	9	2	2	9	2	2	8	2	1	2	1	2	2	99	2	2	2	9	9	1	2
100223	7	2	1	28	3	2	3	2	1	2	2	2	2	9	2	2	9	2	2	2	2	1	2	1	2	2	99	2	2	2	9	9	1	2
100224	3	2	1	21	2	3	99	1	0	2	8	2	2	9	2	2	9	2	2	8	2	1	2	1	2	2	99	2	2	2	9	9	1	2
100225	8	2	1	39	1	2	7	6	5	8	2	2	2	9	2	2	9	8	2	2	2	2	2	1	2	2	99	2	2	2	9	9	1	2
100226	7	2	1	18	3	3	99	1	99	3	8	2	2	9	2	2	9	8	2	8	2	1	2	1	2	2	99	2	2	2	9	9	1	2
100227	3	2	1	22	3	3	99	1	0	3	8	2	2	9	2	2	9	8	2	8	2	1	2	1	2	2	99	2	2	2	9	9	1	2
100228	8	2	1	16	3	3	99	1	99	2	2	2	2	9	2	2	9	2	2	2	2	1	2	1	2	2	99	2	2	2	9	9	1	2
100229	3	2	1	23	2	3	99	1	0	5	8	2	2	9	2	2	9	8	2	8	2	1	2	1	2	2	99	2	2	2	9	9	1	2
100230	1	2	1	23	2	3	99	2	1	2	8	2	2	9	2	2	9	1	2	8	2	1	2	1	2	2	99	2	2	2	9	9	1	2
100231	7	2	1	31	3	2	3	2	1	2	2	2	2	9	2	2	9	2	2	2	2	1	2	1	2	2	99	2	2	2	9	9	1	2
100232	3	2	1	24	2	2	3	2	1	1	8	2	2	9	2	2	9	8	2	8	2	1	2	1	2	2	99	2	2	2	9	9	1	2
100233	1	2	1	24	4	3	99	1	0	2	8	2	2	9	2	2	9	8	2	8	2	1	2	1	2	2	99	2	2	2	9	9	1	2
100234	7	2	1	23	4	2	3	1	99	4	8	2	2	9	2	2	9	2	2	8	2	1	2	1	2	2	99	2	2	2	9	9	1	2
100235	3	2	1	26	2	2	4	3	2	3	8	2	2	9	2	2	9	8	2	2	2	1	2	1	2	2	99	2	2	2	9	9	1	2
100236	7	2	1	37	2	2	6	5	4	3	8	2	2	9	2	2	9	8	2	8	2	1	2	1	2	2	99	2	2	2	9	9	1	2
100237	3	2	1	28	2	2	4	3	2	5	8	2	2	9	2	2	9	2	2	8	2	1	2	1	2	2	99	2	2	2	9	9	1	2
100238	6	2	1	27	2	2	5	4	3	2	8	2	2	9	2	2	9	2	2	8	2	1	2	1	2	2	99	2	2	2	9	9	1	2
100239	8	2	1	25	1	2	2	1	99	4	2	2	2	9	2	2	9	2	2	2	2	2	2	1	2	2	99	2	2	2	9	9	1	2
100240	3	2	1	29	1	2	4	3	2	1	8	2	2	9	2	2	9	2	2	8	2	1	2	1	2	2	99	2	2	2	9	9	1	2
100241	8	2	1	27	1	2	4	3	2	3	2	2	2	9	2	2	9	2	2	2	2	2	2	1	2	2	99	2	2	2	9	9	1	2
100242	3	2	1	29	1	2	4	3	2	1	8	2	2	9	2	2	9	2	2	8	2	1	2	1	2	2	99	2	2	2	9	9	1	2
100243	8	2	1	38	1	2	5	4	3	6	2	2	2	9	2	2	9	2	1	2	2	1	2	1	2	2	99	2	2	2	9	9	1	2
100244	4	2	1	30	2	2	6	5	4	5	2	2	2	9	2	2	9	2	2	2	2	1	2	1	2	2	99	2	2	2	9	9	1	2
100245	7	2	1	32	1	2	6	5	4	2	8	1	2	9	2	2	9	2	2	8	2	1	2	1	2	2	99	2	2	2	9	9	1	2
100246	3	2	1	29	2	2	3	2	1	2	8	2	2	9	2	2	9	8	2	8	2	1	2	1	2	2	99	2	2	2	9	9	1	2
100247	4	2	1	29	1	2	4	3	2	2	2	2	2	9	2	2	9	2	2	2	2	3	2	1	2	2	99	2	2	2	9	9	1	2
100248	7	2	1	35	1	2	3	2	1	2	2	2	2	9	2	2	9	2	2	2	2	1	2	1	2	2	99	2	2	2	9	9	1	2
100249	3	2	1	30	1	3	5	4	3	4	8	2	2	9	2	2	9	2	2	8	2	1	2	1	2	2	99	2	2	2	9	9	1	2
100250	5	2	1	31	2	3	3	2	1	5	8	2	2	9	2	8	9	8	8	8	2	1	2	1	2	2	99	2	2	2	9	9	1	2
100251	7	2	1	25	2	2	3	2	1	2	2	2	2	9	2	2	9	2	2	2	2	1	2	1	2	2	99	2	2	2	9	9	1	2
100252	3	2	1	21	4	3	99	1	0	6	8	8	8	9	2	2	9	8	2	8	2	1	2	1	2	2	99	2	2	2	9	9	1	2
100253	7	2	1	28	3	3	4	1	99	3	2	2	2	9	2	2	9	2	2	2	2	1	2	1	2	2	99	2	2	2	9	9	1	2
100254	3	2	1	22	2	3	99	1	0	1	8	2	2	9	2	2	9	2	2	8	2	1	2	1	2	2	99	2	2	2	9	9	1	2
100255	1	1	1	25	2	1	3	4	2	7	2	2	2	9	2	2	9	2	1	2	2	1	2	1	1	2	99	2	2	2	9	9	1	2
100256	3	2	1	23	3	3	99	1	0	2	8	2	2	9	2	2	9	8	2	8	2	1	2	1	2	2	99	2	2	2	9	9	1	2
100257	7	2	1	32	1	2	4	3	2	3	2	2	2	9	2	2	9	2	2	2	2	1	2	1	2	2	99	2	2	2	9	9	1	2
100258	3	2	1	24	3	3	99	1	0	4	8	2	2	9	2	2	9	8	8	8	2	1	2	1	2	2	99	2	2	2	9	9	1	2
100259	1	2	1	24	1	3	99	1	0	6	8	2	2	9	2	2	9	2	2	8	2	1	2	1	2	2	99	2	2	2	9	9	1	2
100260	7	2	1	25	4	3	3	1	99	4	2	2	2	9	2	2	9	2	2	2	2	2	2	1	2	2	99	2	2	2	9	9	1	2
100261	3	2	1	25	1	2	3	2	1	4	8	2	2	9	2	2	9	8	2	8	2	1	2	1	2	2	99	2	2	2	9	9	1	2
100262	5	2	1	23	2	2	4	2	1	6	2	2	2	9	2	2	9	2	2	2	2	1	2	1	2	2	99	2	2	2	9	9	1	2
100263	7	2	1	23	2	2	3	2	1	2	2	2	2	9	2	2	9	2	2	2	2	1	2	1	2	2	99	2	2	2	9	9	1	2
100264	5	2	1	27	2	2	7	4	3	5	2	2	2	9	2	2	9	2	2	8	2	1	2	1	2	2	99	2	2	2	9	9	1	2
100265	7	2	1	30	4	2	5	3	2	3	2	2	2	9	2	2	9	2	2	2	2	1	2	1	2	2	99	2	2	2	9	9	1	2
100266	3	2	1	27	2	2	3	2	1	3	8	2	2	9	2	2	9	2	2	8	2	1	2	1	2	2	99	2	2	2	9	9	1	2
100267	7	2	1	24	4	2	3	2	1	1	2	2	2	9	2	2	9	2	2	2	2	1	2	1	2	2	99	2	2	2	9	9	1	2
100268	5	2	1	25	4	2	3	1	99	5	2	2	2	9	2	2	9	2	2	2	2	1	2	1	2	2	99	2	2	2	9	9	1	2
100269	7	2	1	27	3	2	3	2	1	5	2	2	2	9	2	2	9	2	2	2	2	1	2	1	2	2	99	2	2	2	9	9	1	2
100270	3	2	1	29	2	2	4	3	2	3	8	2	2	9	2	2	9	2	2	8	2	1	2	1	2	2	99	2	2	2	9	9	1	2
100271	8	2	1	19	2	3	99	1	0	3	8	2	2	9	2	2	9	8	8	8	2	3	2	1	2	2	99	2	2	2	9	9	1	2
100272	5	2	1	22	3	2	4	2	1	6	2	2	2	9	2	2	9	2	2	8	2	1	2	1	2	2	99	2	2	2	9	9	1	2
100273	7	2	1	26	4	2	3	2	1	2	2	2	2	9	2	2	9	2	2	2	2	1	2	1	2	2	99	2	2	2	9	9	1	2
100274	3	2	1	29	4	3	99	1	0	3	8	2	2	9	2	2	9	2	2	8	2	1	2	1	2	2	99	2	2	2	9	9	1	2
100275	8	2	1	29	2	3	99	1	99	3	2	2	2	9	2	2	9	2	2	2	2	1	2	1	2	2	99	2	2	2	9	9	1	2
100276	5	2	1	25	2	2	2	1	99	3	2	2	2	9	2	2	9	2	2	8	2	1	2	1	2	2	99	2	2	2	9	9	1	2
100277	7	2	1	22	2	3	4	2	1	4	2	2	2	9	2	2	9	2	2	2	2	1	2	1	2	2	99	2	2	2	9	9	1	2
100278	3	2	1	25	1	2	3	2	1	4	8	2	2	9	2	2	9	8	2	2	2	1	2	1	2	2	99	2	2	2	9	9	1	2
100279	5	2	1	17	2	2	5	1	4	4	2	2	2	9	2	2	9	2	2	2	2	1	2	1	2	2	99	2	2	2	9	9	1	2
100280	5	2	1	18	4	3	99	1	0	5	2	2	2	9	2	2	9	2	2	8	2	1	2	1	2	2	99	2	2	2	9	9	1	2
100281	5	2	1	28	2	2	2	1	99	4	2	2	2	9	2	2	9	2	2	8	2	1	2	1	2	2	99	2	2	2	9	9	1	2
100282	8	2	1	31	3	2	5	5	2	3	2	2	2	9	2	1	1	2	2	2	2	2	2	1	2	2	99	2	2	2	9	9	1	2
100283	7	2	1	25	2	2	5	4	3	6	8	2	2	9	2	2	9	2	2	8	2	1	2	1	2	2	99	2	2	2	9	9	1	2
100284	3	2	1	32	1	2	5	4	3	3	8	2	2	9	2	2	9	2	2	8	2	1	2	1	2	2	99	2	2	2	9	9	1	2
100285	5	2	1	32	3	2	4	3	2	5	2	2	2	9	2	2	9	2	2	8	2	1	2	1	2	2	99	2	2	2	9	9	1	2
100286	7	2	1	21	4	3	4	1	99	3	2	2	2	9	2	2	9	2	2	8	2	1	2	1	2	2	99	2	2	2	9	9	1	2
100287	6	2	1	34	2	1	5	4	3	2	2	2	2	9	2	2	9	2	2	2	2	1	2	1	2	2	99	2	2	2	9	9	1	2
100288	5	2	1	30	3	2	5	3	2	2	2	2	2	9	2	2	9	2	2	2	2	1	2	1	2	2	99	2	2	2	9	9	1	2
100289	8	2	1	21	3	2	4	2	99	3	2	2	2	9	2	2	9	8	2	2	2	1	2	1	2	2	99	2	2	2	9	9	1	2
100290	8	2	1	31	2	2	3	2	1	5	2	2	2	9	2	2	9	2	2	2	2	1	2	1	2	2	99	2	2	2	9	9	1	2
100291	3	2	1	26	2	2	3	2	1	2	8	2	2	9	2	2	9	8	2	8	2	1	2	1	2	2	99	2	2	2	9	9	1	2
100292	6	2	1	29	3	1	6	4	3	4	2	2	2	9	2	2	9	2	2	2	2	1	2	1	2	2	99	2	2	2	9	9	1	2
100293	5	2	1	25	2	2	4	2	1	4	2	2	2	9	2	2	9	2	2	8	2	1	2	1	2	2	99	2	2	2	9	9	1	2
100294	8	2	1	32	2	2	5	3	2	6	2	2	2	9	2	2	9	8	2	2	2	1	2	1	2	2	99	2	2	2	9	9	1	2
100295	7	2	1	19	3	3	6	1	99	1	2	2	2	9	2	2	9	2	2	8	2	1	2	1	2	2	99	2	2	2	9	9	1	2
100296	5	2	1	32	3	2	4	3	2	2	2	2	2	9	2	2	9	2	2	2	2	1	2	1	2	2	99	2	2	2	9	9	1	2
100297	8	1	1	17	3	2	2	1	1	2	2	2	2	9	2	2	9	8	2	2	2	3	2	1	2	2	99	2	2	2	9	9	1	2
100298	7	2	1	20	3	3	5	2	1	1	8	2	8	9	8	8	9	8	2	8	2	1	2	1	2	2	99	2	2	2	9	9	1	2
100299	5	2	1	28	3	2	5	3	2	7	2	2	2	9	2	2	9	2	2	2	2	1	2	1	2	2	99	2	2	2	9	9	1	2
100300	8	1	1	25	1	1	5	5	3	4	2	2	2	9	2	2	9	2	2	2	2	1	2	1	2	2	99	2	2	2	9	9	1	2
100301	7	2	1	26	4	3	4	2	1	2	8	2	2	9	2	2	9	2	2	8	2	1	2	1	2	2	99	2	2	2	9	9	1	2
100302	5	2	1	31	3	2	3	2	1	5	2	2	2	9	2	2	9	2	2	2	2	1	2	1	2	2	99	2	2	2	9	9	1	2
100303	8	2	1	34	3	1	5	5	3	3	2	2	2	9	2	1	1	2	2	2	2	1	2	1	2	2	99	2	2	2	9	9	1	2
100304	5	2	1	21	3	3	99	1	0	4	2	2	2	9	2	2	9	8	8	8	2	1	2	1	2	2	99	2	2	2	9	9	1	2
100305	7	2	1	17	3	3	4	1	99	2	8	2	2	9	2	2	9	2	2	8	2	1	2	1	2	2	99	2	2	2	9	9	1	2
100306	5	2	1	25	3	2	6	2	1	3	2	2	2	9	2	2	9	2	1	8	2	1	2	1	2	2	99	2	2	2	9	9	1	2
100307	8	2	1	38	1	2	5	4	3	4	2	2	2	9	2	2	9	8	2	2	2	2	2	1	2	2	99	2	2	2	9	9	1	2
100308	7	2	1	27	1	2	4	3	2	3	8	2	2	9	2	2	9	2	2	8	2	1	2	1	2	2	99	2	2	2	9	9	1	2
100309	8	2	1	25	4	1	2	2	99	4	2	2	2	9	2	2	9	2	2	2	2	1	2	1	2	2	99	2	2	2	9	9	1	2
100310	5	2	1	33	2	2	6	4	3	4	2	2	2	9	2	2	9	2	2	8	2	1	2	1	2	2	99	2	2	2	9	9	1	2
100311	7	2	1	26	3	3	4	1	99	4	8	2	2	9	2	2	9	2	2	8	2	1	2	1	2	2	99	2	2	2	9	9	1	2
100312	5	2	1	28	2	2	4	3	2	2	2	2	2	9	2	2	9	2	2	8	2	1	2	1	2	2	99	2	2	2	9	9	1	2
100313	7	2	1	23	3	2	3	2	1	3	8	2	2	9	2	2	9	2	1	8	2	1	2	1	2	2	99	2	2	2	9	9	1	2
100314	8	2	1	24	3	2	3	1	99	5	2	2	2	9	8	2	9	8	2	2	2	1	2	1	2	2	99	2	2	2	9	9	1	2
100315	5	2	1	25	1	2	3	2	1	4	8	2	8	9	2	2	9	8	2	8	2	1	2	1	2	2	99	2	2	2	9	9	1	2
100316	7	2	1	23	1	2	5	4	3	4	2	2	2	9	2	2	9	2	2	2	2	1	2	1	2	2	99	2	2	2	9	9	1	2
100317	7	2	1	25	2	3	4	1	99	3	2	2	2	9	2	2	9	2	2	2	2	1	2	1	2	2	99	2	2	2	9	9	1	2
100318	5	2	1	31	1	2	3	2	1	3	8	2	2	9	2	2	9	8	8	8	2	1	2	1	2	2	99	2	2	2	9	9	1	2
100319	6	2	1	24	3	1	4	2	1	7	2	2	2	9	2	2	9	2	2	2	2	1	2	1	2	2	99	2	2	2	9	9	1	2
100320	6	2	1	28	2	2	4	3	2	7	8	1	2	9	2	8	9	8	8	8	2	1	2	1	2	2	99	2	2	2	9	9	1	2
100321	6	2	1	28	2	2	4	3	3	4	2	2	2	9	2	2	9	2	2	8	2	3	2	1	2	2	99	2	2	2	9	9	1	2
100322	6	2	1	24	3	1	99	1	99	7	2	2	2	9	2	2	9	2	2	2	2	2	2	1	2	2	99	2	2	2	9	9	1	2
100323	7	2	1	30	2	2	6	5	4	5	8	2	2	9	2	2	9	2	2	8	2	1	2	1	2	2	99	2	2	2	9	9	1	2
100324	8	2	1	23	1	2	4	2	1	5	2	2	2	9	2	2	9	8	2	2	2	1	2	1	2	2	99	2	2	2	9	9	1	2
100325	7	2	1	25	2	2	3	2	1	3	2	2	2	9	2	2	9	2	2	2	2	1	2	1	2	2	99	2	2	2	9	9	1	2
100326	7	2	1	22	2	2	3	2	1	2	2	2	2	9	2	2	9	2	2	2	2	1	2	1	2	2	99	2	2	2	9	9	1	2
100327	1	2	1	28	2	2	1	3	2	9	2	2	2	9	2	2	9	8	8	8	2	2	2	1	2	2	99	2	2	2	9	9	1	2
100328	6	2	1	34	3	1	4	4	1	8	2	2	2	9	2	2	9	2	2	2	2	1	2	1	2	2	99	2	2	2	9	9	1	2
100329	8	2	1	29	2	2	7	4	2	2	2	2	2	9	2	2	9	8	2	2	2	1	2	1	2	2	99	2	2	2	9	9	1	2
100330	7	2	1	31	2	2	4	3	2	3	2	2	2	9	2	2	9	2	2	2	2	1	2	1	2	2	99	2	2	2	9	9	1	2
100331	6	2	1	32	2	1	6	5	4	7	2	2	2	9	2	2	9	2	2	2	2	1	2	1	2	2	99	2	2	2	9	9	1	2
100332	7	2	1	33	2	2	5	3	2	5	2	2	2	9	2	2	9	2	2	2	2	1	2	1	2	2	99	2	2	2	9	9	1	2
100333	8	2	1	29	1	2	3	3	2	4	2	2	2	9	8	2	9	8	2	2	2	1	2	1	2	2	99	2	2	2	9	9	1	2
100334	7	2	1	30	2	2	4	3	2	4	2	2	2	9	2	2	9	2	2	2	2	1	2	1	2	2	99	2	2	2	9	9	1	2
100335	5	2	1	31	1	2	4	3	2	3	2	2	2	9	2	2	9	2	2	8	2	2	2	1	2	2	99	2	2	2	9	9	1	2
100336	6	2	1	38	2	2	5	3	2	1	2	2	2	9	8	8	9	2	2	2	2	1	2	1	2	2	99	2	2	2	9	9	1	2
100337	7	2	1	18	2	2	3	2	1	2	2	2	2	9	2	2	9	2	2	2	2	1	2	1	2	2	99	2	2	2	9	9	1	2
100338	2	2	1	19	3	3	5	1	99	1	8	2	2	9	2	2	9	2	2	2	2	1	2	1	2	2	99	2	2	2	9	9	1	2
100339	7	2	1	19	3	3	4	1	99	1	2	2	2	9	2	2	9	2	2	2	2	1	2	1	2	2	99	2	2	2	9	9	1	2
100340	7	2	1	21	3	2	3	2	1	3	8	2	2	9	2	2	9	2	2	2	2	1	2	1	2	2	99	2	2	2	9	9	1	2
100341	7	2	1	25	3	2	3	2	1	2	2	2	2	9	2	2	9	2	2	2	2	1	2	1	2	2	99	2	2	2	9	9	1	2
100342	7	2	1	32	1	2	4	3	2	3	8	8	2	9	2	2	9	8	8	8	2	1	2	1	2	2	99	2	2	2	9	9	1	2
100343	8	2	1	25	1	1	3	3	2	2	2	2	2	9	2	2	9	2	2	2	2	1	2	1	2	2	99	2	2	2	9	9	1	2
100344	7	2	1	34	2	2	4	3	2	2	2	2	2	9	2	2	9	2	2	8	2	1	2	1	2	2	99	2	2	2	9	9	1	2
100345	7	2	1	28	4	3	4	2	1	3	2	2	2	9	2	2	9	2	2	8	2	1	2	1	2	2	99	2	2	2	9	9	1	2
100346	8	1	1	18	2	2	4	2	1	3	2	2	2	9	2	2	9	2	2	2	2	2	2	1	2	2	99	2	2	2	9	9	1	2
100347	7	2	1	30	2	2	5	4	3	4	8	2	2	9	2	2	9	2	2	2	2	1	2	1	2	2	99	2	2	2	9	9	1	2
100348	7	2	1	19	3	3	5	1	99	4	2	2	2	9	2	2	9	2	2	8	2	1	2	1	2	2	99	2	2	2	9	9	1	2
100349	6	2	1	25	3	2	4	1	99	2	2	2	2	9	2	8	9	2	2	2	2	1	2	1	2	2	99	2	2	2	9	9	1	2
100350	8	2	1	20	3	3	3	1	99	7	2	2	2	9	2	2	9	2	2	2	2	1	2	1	2	2	99	2	2	2	9	9	1	2
100351	7	2	1	23	2	3	4	1	99	2	8	2	2	9	2	2	9	2	2	2	2	1	2	1	2	2	99	2	2	2	9	9	1	2
100352	1	2	1	26	2	1	3	2	1	6	2	2	2	9	2	2	9	2	2	2	2	1	2	1	2	2	99	2	2	2	9	9	1	2
100353	7	2	1	24	4	3	4	1	99	3	2	2	2	9	2	2	9	2	2	8	2	1	2	1	2	2	99	2	2	2	9	9	1	2
100354	3	2	1	32	4	1	3	3	2	1	2	2	2	9	2	2	9	2	2	2	2	1	2	1	2	2	99	2	2	2	9	9	1	2
100355	7	2	1	38	1	2	3	2	1	3	2	2	2	9	2	2	9	2	2	2	2	1	2	1	2	2	99	2	2	2	9	9	1	2
100356	8	2	1	28	3	1	2	1	99	1	2	2	2	9	2	2	9	2	2	2	2	1	2	1	2	2	99	2	2	2	9	9	1	2
100357	3	2	1	25	3	2	7	1	99	4	2	2	2	9	2	2	9	2	2	2	2	1	2	1	2	2	99	2	2	2	9	9	1	2
100358	7	2	1	19	3	3	4	1	99	2	8	2	2	9	2	2	9	2	2	2	2	2	2	1	2	2	99	2	2	2	9	9	1	2
100359	8	2	1	30	2	1	5	4	3	1	2	2	2	9	2	2	9	2	2	2	2	1	2	1	2	2	99	2	2	2	9	9	1	2
100360	3	2	1	33	4	2	2	2	1	8	2	2	2	9	2	2	9	2	2	2	2	1	2	1	2	2	99	2	2	2	9	9	1	2
100361	7	2	1	23	4	3	4	1	99	3	8	2	2	9	2	2	9	2	2	2	2	1	2	1	2	2	99	2	2	2	9	9	1	2
100362	3	2	1	36	4	1	3	3	2	6	2	2	2	9	2	2	9	2	2	2	2	1	2	1	2	2	99	2	2	2	9	9	1	2
100363	7	2	1	29	2	2	5	5	3	3	2	2	2	9	2	2	9	2	2	2	2	1	2	1	2	2	99	2	2	2	9	9	1	2
100364	3	2	1	25	4	2	5	4	3	8	2	2	2	9	2	2	9	2	2	2	2	1	2	1	2	2	99	2	2	2	9	9	1	2
100365	7	2	1	35	1	2	5	4	3	1	2	2	2	9	2	2	9	2	2	8	2	1	2	1	2	2	99	2	2	2	9	9	1	2
100366	8	2	1	33	2	1	4	3	2	6	2	2	2	9	2	8	9	2	2	2	2	3	2	1	2	2	99	2	2	2	9	9	1	2
100367	3	2	1	32	4	2	4	2	1	3	2	2	2	9	2	2	9	8	2	2	2	1	2	1	2	2	99	2	2	2	9	9	1	2
100368	3	2	1	35	4	1	1	4	2	5	2	2	2	9	2	2	9	2	2	2	2	1	2	1	2	2	99	2	2	2	9	9	1	2
100369	8	2	1	24	2	2	3	2	1	7	2	2	2	9	2	2	9	2	2	2	2	1	2	1	2	2	99	2	2	2	9	9	1	2
100370	7	2	1	24	2	3	5	2	1	4	2	2	2	9	2	2	9	2	2	2	2	1	2	1	2	2	99	2	2	2	9	9	1	2
100371	3	2	1	22	4	2	2	1	1	2	2	2	2	9	2	2	9	2	2	2	2	1	2	1	1	2	99	1	2	2	9	9	1	2
100372	8	2	1	32	1	2	4	4	3	3	2	2	2	9	2	8	9	1	2	2	2	3	2	1	2	2	99	2	2	2	9	9	1	2
100373	7	2	1	26	4	3	6	2	1	4	2	2	2	9	2	2	9	2	2	8	2	1	2	1	2	2	99	2	2	2	9	9	1	2
100374	7	2	1	22	2	3	4	2	1	2	2	2	2	9	2	2	9	2	2	8	2	1	2	1	2	2	99	2	2	2	9	9	1	2
100375	3	2	1	37	3	2	6	3	2	2	2	2	2	9	1	2	9	2	2	2	2	1	2	1	2	2	99	2	2	2	9	9	1	2
100376	8	2	1	23	3	1	4	3	1	8	2	2	2	9	2	8	9	2	2	2	2	1	2	1	2	2	99	2	2	2	9	9	1	2
100377	7	2	1	33	1	2	8	7	6	2	2	2	2	9	2	2	9	2	2	8	2	1	2	1	2	2	99	2	2	2	9	9	1	2
100378	3	2	1	35	4	2	3	2	1	3	2	2	2	9	1	2	9	2	2	2	2	1	2	1	2	2	99	2	2	2	9	9	1	2
100379	6	2	1	26	3	2	2	2	99	3	2	2	2	9	2	8	9	2	2	2	2	1	2	1	2	2	99	2	2	2	9	9	1	2
100380	8	2	1	25	1	1	5	4	3	8	2	2	2	9	2	8	9	2	2	2	2	1	2	1	2	2	99	2	2	2	9	9	1	2
100381	7	2	1	37	1	2	5	5	4	5	2	2	2	9	2	2	9	2	2	8	2	1	2	1	2	2	99	2	2	2	9	9	1	2
100382	8	2	1	19	3	3	99	2	0	4	8	2	2	9	2	2	9	2	2	8	2	1	2	1	2	2	99	2	2	2	9	9	1	2
100383	3	2	1	31	4	2	5	2	1	8	2	2	2	9	2	2	9	2	2	2	2	1	2	1	2	2	99	2	2	2	9	9	1	2
100384	7	2	1	44	1	2	5	7	6	3	2	2	2	9	2	2	9	2	2	8	2	1	2	1	2	2	99	2	2	2	9	9	1	2
100385	8	2	1	31	1	2	4	3	2	6	2	2	2	9	2	2	9	2	2	2	2	1	2	1	2	2	99	2	2	2	9	9	1	2
100386	6	2	1	27	3	1	3	4	1	3	2	2	2	9	2	2	9	2	2	2	2	1	2	1	2	2	99	2	2	2	9	9	1	2
100387	3	2	1	27	4	2	5	3	2	2	2	2	2	9	2	2	9	2	2	2	2	1	2	1	2	2	99	2	2	2	9	9	1	2
100388	7	2	1	23	3	3	4	1	99	4	2	2	2	9	2	2	9	2	2	8	2	1	2	1	2	2	99	2	2	2	9	9	1	2
100389	3	2	1	38	2	1	5	7	4	3	2	2	2	9	2	8	9	2	2	2	2	1	2	1	2	2	99	2	2	2	9	9	1	2
100390	3	2	1	30	4	1	4	1	99	1	2	2	2	9	2	2	9	2	2	2	2	1	2	1	2	2	99	2	2	2	9	9	1	2
100391	7	2	1	23	3	2	5	4	3	3	2	2	2	9	2	2	9	2	2	2	2	1	2	1	2	2	99	2	2	2	9	9	1	2
100392	6	2	1	37	2	1	6	6	5	2	2	2	2	9	2	8	9	2	2	2	2	1	2	1	2	2	99	2	2	2	9	9	1	2
100393	3	2	1	30	4	1	4	1	99	2	2	2	2	9	2	2	9	2	2	2	2	3	2	1	2	2	99	2	2	2	9	9	1	2
100394	7	2	1	30	3	2	5	5	3	4	2	2	2	9	2	2	9	2	2	8	2	1	2	1	2	2	99	2	2	2	9	9	1	2
100395	7	2	1	26	2	2	4	3	2	3	8	2	2	9	2	2	9	2	2	2	2	1	2	1	2	2	99	2	2	2	9	9	1	2
100396	8	2	1	30	2	2	3	2	1	2	8	2	2	9	1	2	9	8	2	2	1	1	2	1	2	2	99	2	2	2	9	9	1	2
100397	7	2	1	24	1	3	5	1	99	3	2	2	2	9	2	2	9	2	2	8	2	1	2	1	2	2	99	2	2	2	9	9	1	2
100398	3	2	1	27	3	2	2	2	99	5	8	2	2	9	2	2	9	2	2	2	2	1	2	1	2	2	99	2	2	2	9	9	1	2
100399	8	2	1	23	4	2	4	1	99	2	2	2	2	9	8	2	9	8	2	2	2	1	2	1	2	2	99	2	2	2	9	9	1	2
100400	7	2	1	30	2	2	5	4	3	2	2	2	2	9	2	2	9	2	2	8	2	1	2	1	2	2	99	2	2	2	9	9	1	2
100401	3	2	1	24	3	2	3	2	1	4	2	2	2	9	2	2	9	2	2	2	2	1	2	1	2	2	99	2	2	2	9	9	1	2
100402	8	2	1	26	3	2	2	1	99	4	2	2	2	9	2	2	9	2	2	2	2	1	2	1	2	2	99	2	2	2	9	9	1	2
100403	7	2	1	29	2	2	5	4	3	5	2	2	2	9	2	2	9	2	2	8	2	1	2	1	2	2	99	2	2	2	9	9	1	2
100404	3	2	1	32	4	2	3	3	1	3	2	2	2	9	2	2	9	2	2	2	2	1	2	1	2	2	99	2	2	2	9	9	1	2
100405	7	2	1	32	2	2	8	7	6	5	2	2	2	9	2	2	9	2	2	8	2	1	2	1	2	2	99	2	2	2	9	9	1	2
100406	8	2	1	25	4	2	3	2	1	5	2	2	2	9	2	2	9	2	2	8	2	1	2	1	2	2	99	2	2	2	9	9	1	2
100407	3	2	1	32	1	2	4	3	2	5	2	2	2	9	2	8	9	2	8	2	2	1	2	1	2	2	99	2	2	2	9	9	1	2
100408	8	2	1	27	2	1	5	6	3	3	2	2	2	9	2	2	9	2	2	2	2	1	2	1	2	2	99	2	2	2	9	9	1	2
100409	6	2	1	27	1	2	4	2	1	5	8	2	2	9	2	8	9	2	2	8	2	1	2	1	2	2	99	2	2	2	9	9	1	2
100410	3	2	1	35	3	1	6	3	2	3	2	2	2	9	2	2	9	2	2	2	2	3	2	1	2	2	99	2	2	2	9	9	1	2
100411	7	2	1	33	2	2	4	3	2	2	2	2	2	9	2	2	9	2	2	8	2	1	2	1	2	2	99	2	2	2	9	9	1	2
100412	3	2	1	36	4	2	3	2	1	4	2	2	2	9	2	2	9	2	2	2	2	1	2	1	2	2	99	2	2	2	9	9	1	2
100413	7	2	1	24	3	2	3	2	1	4	2	2	2	9	2	2	9	2	2	8	2	2	2	1	2	2	99	2	2	2	9	9	1	2
100414	3	2	1	42	3	2	6	4	3	5	2	2	2	9	2	2	9	2	2	2	2	2	2	1	2	2	99	2	2	2	9	9	1	2
100415	8	2	1	26	2	2	4	2	99	2	2	2	2	9	8	2	9	8	2	2	2	1	2	1	2	2	99	2	2	2	9	9	1	2
100416	7	2	1	20	2	3	4	1	99	4	2	2	2	9	2	2	9	2	2	2	2	1	2	1	2	2	99	2	2	2	9	9	1	2
100417	3	2	1	27	4	2	2	1	99	3	2	1	2	9	1	2	9	2	2	2	2	1	2	1	2	2	99	2	2	2	9	9	1	2
100418	2	2	1	32	1	2	5	4	3	3	8	2	2	9	2	2	9	2	2	2	2	1	2	1	2	2	99	2	2	2	9	9	1	2
100419	7	1	1	34	1	1	5	4	3	3	2	2	2	9	2	2	9	8	1	8	2	1	2	1	1	1	0	1	1	2	9	9	1	2
100420	4	2	1	25	2	2	3	2	1	6	2	2	2	9	2	2	9	2	2	2	2	1	2	1	2	2	99	2	2	2	9	9	1	2
100421	2	2	1	27	4	2	3	2	1	3	8	2	2	9	2	2	9	2	2	2	2	1	2	1	2	2	99	2	2	2	9	9	1	2
100422	7	2	1	19	2	3	4	2	1	3	2	2	2	9	2	2	9	2	2	8	2	1	2	1	2	2	99	2	2	2	9	9	1	2
100423	8	2	1	27	1	2	4	3	2	6	2	2	2	9	2	2	9	8	2	2	2	1	2	1	2	2	99	2	2	2	9	9	1	2
100424	3	2	1	24	4	1	2	1	99	5	2	2	2	9	2	2	9	2	2	2	2	2	2	1	2	2	99	2	2	2	9	9	1	2
100425	4	2	1	30	2	2	5	4	3	5	2	2	2	9	2	2	9	2	2	2	2	1	2	1	2	2	99	2	2	2	9	9	1	2
100426	4	2	1	30	2	2	4	3	2	3	2	2	2	9	2	2	9	2	2	2	2	1	2	1	2	2	99	2	2	2	9	9	1	2
100427	7	2	1	36	2	2	4	3	2	3	8	2	2	9	2	2	9	2	2	2	2	1	2	1	2	2	99	2	2	2	9	9	1	2
100428	3	2	1	34	4	2	2	4	1	8	2	2	2	9	2	2	9	2	2	2	2	2	2	1	1	2	99	2	2	2	9	9	1	2
100429	4	2	1	27	1	2	6	5	4	6	2	2	2	9	2	2	9	2	2	2	2	1	2	1	2	2	99	2	2	2	9	9	1	2
100430	7	2	1	40	1	2	8	7	6	4	8	2	2	9	2	2	9	2	2	8	2	1	2	1	2	2	99	2	2	2	9	9	1	2
100431	4	2	1	20	2	2	2	5	99	6	2	2	2	9	2	2	9	2	2	2	2	2	2	1	2	2	99	2	2	2	9	9	1	2
100432	8	2	1	22	3	2	3	1	99	3	2	2	2	9	8	2	9	2	2	2	2	1	2	1	2	2	99	2	2	2	9	9	1	2
100433	3	2	1	34	4	2	4	2	1	4	2	2	2	9	2	2	9	2	2	2	2	1	2	1	2	2	99	2	2	2	9	9	1	2
100434	4	2	1	35	2	3	5	6	4	4	2	2	2	9	2	2	9	2	2	2	2	1	2	1	2	2	99	2	2	2	9	9	1	2
100435	8	2	1	29	1	2	3	2	1	4	2	2	2	9	2	2	9	2	2	2	2	1	2	1	2	2	99	2	2	2	9	9	1	2
100436	7	2	1	32	2	2	4	3	2	3	8	2	2	9	2	2	9	2	2	8	2	1	2	1	2	2	99	2	2	2	9	9	1	2
100437	3	2	1	35	4	1	7	2	1	5	2	2	2	9	1	8	9	1	2	2	2	2	2	1	2	2	99	2	2	2	9	9	1	2
100438	7	2	1	35	2	2	3	3	2	4	2	2	2	9	2	2	9	2	2	2	2	1	2	1	2	2	99	2	2	2	9	9	1	2
100439	3	2	1	35	3	1	4	4	3	2	2	2	2	9	2	2	9	2	2	2	2	1	2	1	2	2	99	2	2	2	9	9	1	2
100440	7	2	1	26	2	2	4	3	2	3	2	2	2	9	2	2	9	2	2	8	2	1	2	1	2	2	99	2	2	2	9	9	1	2
100441	3	2	1	43	4	1	7	7	4	3	2	2	2	9	2	8	9	8	2	2	2	3	2	1	2	2	99	2	2	2	9	9	1	2
100442	4	2	1	21	3	2	3	1	99	3	2	2	2	9	2	2	9	2	2	2	2	1	2	1	2	2	99	2	2	2	9	9	1	2
100443	7	2	1	30	2	2	5	5	3	4	2	2	2	9	2	2	9	2	2	8	2	2	2	1	2	2	99	2	2	2	9	9	1	2
100444	3	2	1	38	4	2	4	3	2	4	1	2	2	9	2	2	9	2	2	2	2	1	2	1	2	2	99	2	2	2	9	9	1	2
100445	4	2	1	26	2	2	5	4	3	4	2	2	2	9	2	2	9	2	2	2	2	2	2	1	2	2	99	2	2	2	9	9	1	2
100446	7	2	1	39	1	2	6	5	4	3	2	2	2	9	2	2	9	2	2	8	2	1	2	1	2	2	99	2	2	2	9	9	1	2
100447	3	2	1	26	3	2	4	4	2	2	2	2	2	9	2	2	9	8	2	2	2	1	2	1	2	2	99	2	2	2	9	9	1	2
100448	7	2	1	35	1	2	4	3	2	6	2	2	2	9	2	2	9	2	2	8	2	1	2	1	2	2	99	2	2	2	9	9	1	2
100449	3	2	1	30	4	2	7	3	2	6	2	2	2	9	2	2	9	2	2	2	2	1	2	1	2	2	99	2	2	2	9	9	1	2
100450	5	2	1	36	1	2	5	7	6	4	8	2	8	9	2	2	9	8	8	8	2	1	2	1	2	2	99	2	2	2	9	9	1	2
100451	7	2	1	32	1	2	4	3	2	2	2	2	2	9	2	2	9	2	2	8	2	1	2	1	2	2	99	2	2	2	9	9	1	2
100452	7	2	1	36	2	2	6	6	5	3	2	2	2	9	2	2	9	2	2	2	2	1	2	1	2	2	99	2	2	2	9	9	1	2
100453	7	2	1	19	3	2	3	1	99	3	2	2	2	9	2	2	9	2	2	8	2	1	2	1	2	2	99	2	2	2	9	9	1	2
100454	6	2	1	31	2	1	3	2	1	2	2	2	2	9	2	8	9	2	2	2	2	1	2	1	2	2	99	2	2	2	9	9	1	2
100455	5	2	1	30	2	2	5	4	3	6	2	2	2	9	2	2	9	2	2	2	2	1	2	1	2	2	99	2	2	2	9	9	1	2
100456	3	2	1	30	4	1	3	2	1	5	2	2	2	9	2	2	9	2	2	2	2	1	2	1	2	2	99	2	2	2	9	9	1	2
100457	7	2	1	22	2	2	3	2	1	3	2	2	2	9	2	2	9	2	2	8	2	1	2	1	2	2	99	2	2	2	9	9	1	2
100458	6	2	1	23	2	1	5	3	1	7	2	2	2	9	2	2	9	2	2	2	2	1	2	1	1	2	99	2	2	2	9	9	1	2
100459	5	2	1	35	3	2	99	1	99	7	2	2	2	9	2	2	9	2	2	2	2	1	2	1	2	2	99	2	2	2	9	9	1	2
100460	7	1	1	25	1	1	5	4	3	5	2	2	2	9	2	2	9	8	2	2	2	1	2	1	1	2	99	1	1	2	9	9	1	2
100461	7	2	1	28	2	2	3	2	1	3	2	2	2	9	2	2	9	2	2	8	2	1	2	1	2	2	99	2	2	2	9	9	1	2
100462	6	2	1	17	1	1	3	1	99	4	8	2	2	9	8	2	9	8	2	8	2	1	2	1	2	2	99	2	2	2	9	9	1	2
100463	7	2	1	22	3	3	5	2	1	4	2	2	2	9	2	2	9	2	2	2	2	1	2	1	2	2	99	2	2	2	9	9	1	2
100464	5	2	1	32	2	2	4	3	2	5	2	2	2	9	2	2	9	2	2	2	2	1	2	1	2	2	99	2	2	2	9	9	1	2
100465	4	2	1	23	1	2	4	2	1	6	2	2	2	9	2	2	9	2	2	2	2	1	2	1	2	2	99	2	2	2	9	9	1	2
100466	6	2	1	33	1	1	6	4	3	3	2	2	2	9	2	2	9	2	2	2	2	1	2	1	2	2	99	2	2	2	9	9	1	2
100467	6	2	1	23	3	1	2	1	99	2	2	2	2	9	2	2	9	2	2	2	2	1	2	1	2	2	99	2	2	2	9	9	1	2
100468	7	2	1	18	2	3	6	1	99	2	2	2	2	9	2	2	9	2	2	2	2	1	2	1	2	2	99	2	2	2	9	9	1	2
100469	7	2	1	36	1	1	3	5	3	1	2	2	2	9	2	2	9	2	2	2	2	1	2	1	2	2	99	2	2	2	9	9	1	2
100470	5	2	1	26	2	3	99	1	0	3	2	2	2	9	2	2	9	8	8	8	2	1	2	1	2	2	99	2	2	2	9	9	1	2
100471	7	2	1	32	2	2	4	3	2	4	2	2	2	9	2	2	9	2	2	2	2	1	2	1	2	2	99	2	2	2	9	9	1	2
100472	7	2	1	35	2	2	5	4	3	2	2	2	2	9	2	2	9	2	2	2	2	1	2	1	2	2	99	2	2	2	9	9	1	2
100473	7	2	1	23	2	3	4	1	99	2	2	2	2	9	2	2	9	2	2	2	2	1	2	1	2	2	99	2	2	2	9	9	1	2
100474	7	2	1	23	4	3	6	1	99	3	2	2	2	9	2	2	9	2	2	2	2	1	2	1	2	2	99	2	2	2	9	9	1	2
100475	7	2	1	27	2	2	4	3	2	3	2	2	2	9	2	2	9	2	2	2	2	1	2	1	2	2	99	2	2	2	9	9	1	2
100476	8	2	1	18	2	3	4	1	99	2	2	2	2	9	2	2	9	2	2	2	2	1	2	1	2	2	99	2	2	2	9	9	1	2
100477	6	2	1	32	3	1	4	5	3	3	2	2	2	9	2	2	9	2	2	2	2	1	2	1	2	2	99	2	2	2	9	9	1	2
100478	1	2	1	28	1	2	4	3	2	4	2	2	2	9	2	2	9	2	2	2	2	1	2	1	2	2	99	2	2	2	9	9	1	2
100479	7	2	1	23	4	3	5	2	1	4	2	2	2	9	2	2	9	2	2	8	2	1	2	1	2	2	99	2	2	2	9	9	1	2
100480	1	2	1	28	2	2	3	2	1	2	2	2	2	9	2	2	9	2	2	2	2	1	2	1	2	2	99	2	2	2	9	9	1	2
100481	7	2	1	20	2	2	3	2	1	2	8	2	2	9	2	2	9	2	2	8	2	1	2	1	2	2	99	2	2	2	9	9	1	2
100482	7	2	1	26	2	2	3	2	1	3	2	2	2	9	2	2	9	2	2	8	2	1	2	1	2	2	99	2	2	2	9	9	1	2
100483	6	2	1	34	2	1	5	4	3	4	2	2	2	9	2	2	9	2	2	2	2	1	2	1	2	2	99	2	2	2	9	9	1	2
100484	7	2	1	32	3	2	4	3	2	4	2	2	2	9	2	2	9	2	2	8	2	2	2	1	2	2	99	2	2	2	9	9	1	2
100485	7	2	1	42	2	2	5	5	4	2	2	2	2	9	2	2	9	2	2	2	2	1	2	1	2	2	99	2	2	2	9	9	1	2
100486	7	2	1	39	2	2	7	6	5	3	2	2	2	9	2	2	9	2	2	8	2	1	2	1	2	2	99	2	2	2	9	9	1	2
100487	4	2	1	22	2	2	4	3	2	6	2	2	2	9	2	2	9	2	2	2	2	2	2	1	2	2	99	2	2	2	9	9	1	2
100488	7	2	1	26	3	2	3	2	1	3	2	2	2	9	2	2	9	2	2	8	2	1	2	1	2	2	99	2	2	2	9	9	1	2
100489	7	2	1	40	2	2	5	4	3	3	2	2	2	9	2	2	9	2	2	2	2	1	2	1	2	2	99	2	2	2	9	9	1	2
100490	4	2	1	31	2	2	5	3	2	8	2	2	2	9	2	2	9	2	2	2	2	1	2	1	2	2	99	2	2	2	9	9	1	2
100491	7	2	1	30	2	2	4	3	2	4	2	2	2	9	2	2	9	2	2	8	2	2	2	1	2	2	99	2	2	2	9	9	1	2
100492	7	2	1	32	1	2	3	2	1	2	2	2	2	9	2	2	9	2	2	2	2	1	2	1	2	2	99	2	2	2	9	9	1	2
100493	7	2	1	28	1	2	4	3	2	2	2	2	2	9	2	2	9	2	2	8	2	1	2	1	2	2	99	2	2	2	9	9	1	2
100494	7	2	1	23	3	3	6	1	99	3	2	2	2	9	2	2	9	2	2	8	2	1	2	1	2	2	99	2	2	2	9	9	1	2
100495	7	2	1	21	2	2	3	1	99	3	8	2	2	9	2	2	9	2	2	8	2	1	2	1	2	2	99	2	2	2	9	9	1	2
100496	7	2	1	30	1	2	4	3	2	2	2	2	2	9	2	2	9	2	2	8	2	1	2	1	2	2	99	2	2	2	9	9	1	2
100497	7	2	1	19	3	3	4	1	99	3	2	2	2	9	2	2	9	2	2	8	2	1	2	1	2	2	99	2	2	2	9	9	1	2
100498	7	2	1	32	1	2	5	4	3	3	2	2	2	9	2	2	9	2	2	8	2	1	2	1	2	2	99	2	2	2	9	9	1	2
100499	7	2	1	32	4	2	3	3	2	2	2	2	2	9	2	2	9	2	2	8	2	1	2	1	2	2	99	2	2	2	9	9	1	2
100500	8	2	1	32	1	2	4	3	2	3	2	2	2	9	2	2	9	2	2	2	2	1	2	1	2	2	99	2	2	2	9	9	1	2
100501	6	2	1	28	3	1	3	2	99	4	2	2	2	9	2	2	9	2	2	2	2	1	2	1	2	2	99	2	2	2	9	9	1	2
100502	7	2	1	27	2	2	5	4	3	2	8	2	2	9	2	2	9	2	2	8	2	1	2	1	2	2	99	2	2	2	9	9	1	2
100503	7	2	1	28	2	2	2	2	1	3	2	2	2	9	2	2	9	2	2	8	2	1	2	1	2	2	99	2	2	2	9	9	1	2
100504	7	2	1	23	2	2	5	4	3	3	2	2	2	9	2	2	9	2	2	8	2	1	2	1	2	2	99	2	2	2	9	9	1	2
100505	7	2	1	31	1	2	4	3	2	2	2	2	2	9	2	2	9	2	2	8	2	1	2	1	2	2	99	2	2	2	9	9	1	2
100506	7	2	1	32	1	2	4	3	2	3	2	2	2	9	2	2	9	2	2	8	2	2	2	1	2	2	99	2	2	2	9	9	1	2
100507	4	2	1	23	3	2	5	4	3	5	2	2	2	9	2	2	9	2	2	2	2	1	2	1	2	2	99	2	2	2	9	9	1	2
100508	7	2	1	24	3	3	5	1	99	4	2	2	2	9	2	2	9	2	2	2	2	1	2	1	2	2	99	2	2	2	9	9	1	2
100509	2	2	1	31	1	2	5	4	3	3	2	2	2	9	2	2	9	2	2	2	2	1	2	1	2	2	99	2	2	2	9	9	1	2
100510	7	2	1	21	2	3	5	1	99	3	2	2	2	9	2	2	9	2	2	2	2	1	2	1	2	2	99	2	2	2	9	9	1	2
100511	7	2	1	21	3	3	8	2	1	3	2	2	2	9	2	2	9	2	2	2	2	1	2	1	2	2	99	2	2	2	9	9	1	2
100512	7	2	1	20	2	3	6	1	99	5	2	2	2	9	2	2	9	2	2	2	2	1	2	1	2	2	99	2	2	2	9	9	1	2
100513	7	2	1	35	1	2	5	4	3	4	2	2	2	9	2	2	9	2	2	2	2	1	2	1	2	2	99	2	2	2	9	9	1	2
100514	7	2	1	18	2	3	5	2	1	3	8	2	2	9	2	2	9	2	2	2	2	1	2	1	2	2	99	2	2	2	9	9	1	2
100515	7	2	1	22	3	2	4	3	2	4	2	2	2	9	2	2	9	2	2	2	2	1	2	1	2	2	99	2	2	2	9	9	1	2
100516	7	2	1	23	3	3	4	1	99	5	2	2	2	9	2	2	9	2	2	2	2	1	2	1	2	2	99	2	2	2	9	9	1	2
100517	7	2	1	24	4	3	5	1	99	2	2	2	2	9	2	2	9	2	2	2	2	1	2	1	2	2	99	2	2	2	9	9	1	2
100518	7	2	1	32	2	2	4	3	2	4	8	2	2	9	2	2	9	2	2	8	2	1	2	1	2	2	99	2	2	2	9	9	1	2
100519	7	2	1	18	3	3	5	1	99	3	2	2	2	9	2	2	9	2	2	2	2	1	2	1	2	2	99	2	2	2	9	9	1	2
100520	8	2	1	28	4	2	4	3	2	3	8	2	2	9	2	2	9	8	8	8	2	3	2	1	2	2	99	2	2	2	9	9	1	2
100521	7	2	1	35	1	2	4	3	2	5	2	2	2	9	2	2	9	2	2	2	2	1	2	1	2	2	99	2	2	2	9	9	1	2
100522	7	2	1	32	1	2	4	3	2	3	2	2	2	9	2	2	9	2	2	8	2	1	2	1	2	2	99	2	2	2	9	9	1	2
100523	7	2	1	18	2	2	3	1	99	2	2	2	2	9	2	2	9	2	2	2	2	1	2	1	2	2	99	2	2	2	9	9	1	2
100524	7	2	1	23	2	2	3	2	1	4	2	2	2	9	2	2	9	2	2	8	2	1	2	1	2	2	99	2	2	2	9	9	1	2
100525	4	2	1	34	2	2	5	2	1	3	2	2	2	9	2	2	9	2	2	2	2	1	2	1	2	2	99	2	2	2	9	9	1	2
100526	7	2	1	22	2	2	4	2	1	3	2	2	2	9	2	2	9	2	2	2	2	1	2	1	2	2	99	2	2	2	9	9	1	2
100527	8	2	1	30	2	1	5	4	3	6	2	2	2	9	2	2	9	2	2	8	2	1	2	1	2	2	99	2	2	2	9	9	1	2
100528	7	2	1	23	2	2	3	2	1	3	2	2	2	9	2	2	9	2	2	2	2	2	2	1	2	2	99	2	2	2	9	9	1	2
100529	7	2	1	32	1	2	4	5	4	4	2	2	2	9	2	2	9	2	2	2	2	1	2	1	2	2	99	2	2	2	9	9	1	2
100530	7	2	1	24	3	2	3	2	1	5	2	2	2	9	2	1	1	2	2	2	2	1	2	1	2	2	99	2	2	2	9	9	1	2
100531	7	2	1	26	2	2	3	2	1	3	2	2	2	9	2	2	9	2	2	2	2	1	2	1	2	2	99	2	2	2	9	9	1	2
100532	7	2	1	32	2	2	4	3	2	4	2	2	2	9	2	2	9	2	2	2	2	1	2	1	2	2	99	2	2	2	9	9	1	2
100533	7	2	1	21	3	2	3	2	1	5	2	2	2	9	2	2	9	2	2	2	2	1	2	1	2	2	99	2	2	2	9	9	1	2
100534	7	2	1	39	1	2	7	7	6	4	8	2	2	9	2	2	9	2	2	2	2	2	2	1	2	2	99	2	2	2	9	9	1	2
100535	6	2	1	30	3	2	4	4	2	3	2	2	2	9	2	2	9	2	2	8	2	1	2	1	2	2	99	2	2	2	9	9	1	2
100536	1	1	1	30	2	1	5	4	3	5	2	2	2	9	2	2	9	2	2	2	2	1	2	1	2	1	99	1	2	2	9	9	1	2
100537	2	2	1	27	1	2	6	4	3	7	2	2	2	9	2	2	9	2	2	2	2	1	2	1	2	2	99	2	2	2	9	9	1	2
100538	7	2	1	32	2	2	4	3	2	5	2	2	2	9	2	2	9	2	2	2	2	1	2	1	2	2	99	2	2	2	9	9	1	2
100539	7	2	1	21	3	2	3	2	1	4	2	2	2	9	2	2	9	2	2	2	2	1	2	1	2	2	99	2	2	2	9	9	1	2
100540	6	2	1	33	1	1	5	6	5	2	2	2	2	9	2	8	9	2	2	2	2	1	2	1	2	2	99	2	2	2	9	9	1	2
100541	7	2	1	26	3	2	3	2	1	3	2	2	2	9	2	2	9	2	2	2	2	1	2	1	2	2	99	2	2	2	9	9	1	2
100542	7	2	1	26	3	2	4	3	2	4	2	2	2	9	2	2	9	2	2	2	2	1	2	1	2	2	99	2	2	2	9	9	1	2
100543	7	2	1	32	2	2	4	3	2	5	2	2	2	9	2	2	9	2	2	2	2	1	2	1	2	2	99	2	2	2	9	9	1	2
100544	2	2	1	29	1	2	3	2	1	3	8	2	2	9	2	2	9	2	2	2	2	1	2	1	2	2	99	2	2	2	9	9	1	2
100545	7	2	1	23	2	2	3	2	1	3	2	2	2	9	2	2	9	2	2	2	2	1	2	1	2	2	99	2	2	2	9	9	1	2
100546	7	2	1	30	1	2	3	2	1	3	2	2	2	9	2	2	9	2	2	2	2	1	2	1	2	2	99	2	2	2	9	9	1	2
100547	7	2	1	27	2	2	3	2	1	6	2	2	2	9	2	2	9	2	2	2	2	1	2	1	2	2	99	2	2	2	9	9	1	2
100548	7	2	1	33	2	2	3	2	1	5	8	2	2	9	2	2	9	2	2	8	2	1	2	1	2	2	99	2	2	2	9	9	1	2
100549	5	2	1	26	1	2	4	3	2	6	2	2	2	9	2	2	9	2	2	2	2	1	2	1	2	2	99	2	2	2	9	9	1	2
100550	7	2	1	35	2	2	4	3	2	3	2	2	2	9	2	2	9	2	2	8	2	1	2	1	2	2	99	2	2	2	9	9	1	2
100551	7	2	1	32	1	2	3	2	1	4	2	2	2	9	2	2	9	2	2	8	2	1	2	1	2	2	99	2	2	2	9	9	1	2
100552	5	2	1	25	1	2	3	2	1	1	8	2	2	9	2	2	9	2	2	2	2	1	2	1	2	2	99	2	2	2	9	9	1	2
100553	7	2	1	24	3	3	4	1	99	2	2	2	2	9	2	2	9	2	2	8	2	1	2	1	2	2	99	2	2	2	9	9	1	2
100554	7	2	1	35	4	1	4	3	2	2	2	2	2	9	2	2	9	2	2	2	2	1	2	1	2	2	99	2	2	2	9	9	1	2
100555	8	2	1	16	2	2	4	1	99	3	2	2	2	9	2	2	9	2	2	2	2	1	2	1	2	2	99	2	2	2	9	9	1	2
100556	7	2	1	38	1	2	8	8	7	4	2	2	2	9	2	2	9	2	2	2	2	1	2	1	2	2	99	2	2	2	9	9	1	2
100557	6	2	1	28	3	1	4	2	1	5	8	2	2	9	2	2	9	2	2	2	2	1	2	1	2	2	99	2	2	2	9	9	1	2
100558	7	2	1	27	2	2	5	4	3	2	2	2	2	9	2	2	9	2	2	2	2	2	2	1	2	2	99	2	2	2	9	9	1	2
100559	7	1	1	26	2	1	5	5	2	4	2	2	2	9	2	2	9	8	2	2	2	1	2	1	1	2	99	1	2	1	9	9	1	2
100560	7	2	1	30	2	2	4	3	2	2	2	2	2	9	2	2	9	2	2	2	2	1	2	1	2	2	99	2	2	2	9	9	1	2
100561	4	2	1	34	2	2	4	3	2	3	2	2	2	9	2	2	9	2	2	2	2	1	2	1	2	2	99	2	2	2	9	9	1	2
100562	7	2	1	24	2	2	3	2	1	5	2	2	2	9	2	2	9	2	2	2	2	1	2	1	2	2	99	2	2	2	9	9	1	2
100563	7	2	1	25	2	2	3	5	4	4	2	2	2	9	2	2	9	2	2	2	2	1	2	1	2	2	99	2	2	2	9	9	1	2
100564	7	2	1	25	2	2	4	4	3	3	2	2	2	9	2	2	9	2	2	2	2	1	2	1	2	2	99	2	2	2	9	9	1	2
100565	7	2	1	30	2	2	3	2	1	4	2	2	2	9	2	2	9	2	2	2	2	2	2	1	2	2	99	2	2	2	9	9	1	2
100566	4	2	1	34	1	2	6	5	4	4	2	2	2	9	2	2	9	2	2	2	2	1	2	1	2	2	99	2	2	2	9	9	1	2
100567	7	2	1	21	4	3	4	1	99	3	2	2	2	9	2	2	9	2	2	2	2	2	2	1	2	2	99	2	2	2	9	9	1	2
100568	7	2	1	22	2	3	5	2	1	3	2	2	2	9	2	2	9	2	2	8	2	1	2	1	2	2	99	2	2	2	9	9	1	2
100569	7	2	1	20	2	3	6	1	99	3	2	2	2	9	2	2	9	2	2	8	2	2	2	1	2	2	99	2	2	2	9	9	1	2
100570	6	2	1	36	4	1	4	4	3	5	2	2	2	9	2	2	9	2	2	8	2	1	2	1	2	2	99	2	2	2	9	9	1	2
100571	6	2	1	26	4	1	3	1	99	6	2	2	2	9	2	2	9	2	2	2	2	1	2	1	2	2	99	2	2	2	9	9	1	2
100572	7	2	1	25	2	2	3	2	1	5	2	2	2	9	2	2	9	2	2	2	2	1	2	1	2	2	99	2	2	2	9	9	1	2
100573	8	2	1	19	3	3	99	2	0	4	2	2	2	9	2	2	9	2	2	2	2	1	2	1	2	2	99	2	2	2	9	9	1	2
100574	7	2	1	24	2	2	3	2	1	4	2	2	2	9	2	2	9	2	2	8	2	1	2	1	2	2	99	2	2	2	9	9	1	2
100575	7	2	1	32	1	2	5	4	3	3	8	2	2	9	1	2	9	2	2	8	2	1	2	1	2	2	99	2	2	2	9	9	1	2
100576	4	2	1	29	3	2	8	6	3	1	2	2	2	9	2	2	9	2	2	2	2	2	2	1	2	2	99	2	2	2	9	9	1	2
100577	7	2	1	28	2	2	4	3	2	3	2	2	2	9	2	2	9	2	2	8	2	1	2	1	2	2	99	2	2	2	9	9	1	2
100578	6	2	1	28	4	1	3	2	2	3	2	2	2	9	2	2	9	2	2	2	2	1	2	1	1	2	99	2	2	2	9	9	1	2
100579	7	2	1	19	3	3	5	1	99	3	2	2	2	9	2	2	9	2	2	8	2	1	2	1	2	2	99	2	2	2	9	9	1	2
100580	7	2	1	32	1	2	3	4	3	2	2	2	2	9	2	2	9	2	2	8	2	1	2	1	2	2	99	2	2	2	9	9	1	2
100581	7	2	1	24	4	3	4	1	99	2	2	2	2	9	2	2	9	2	2	8	2	1	2	1	2	2	99	2	2	2	9	9	1	2
100582	5	2	1	27	3	2	4	3	2	2	2	2	2	9	2	2	9	2	2	8	2	1	2	1	2	2	99	2	2	2	9	9	1	2
100583	7	2	1	25	1	2	3	2	1	3	2	2	2	9	2	2	9	2	2	8	2	1	2	1	2	2	99	2	2	2	9	9	1	2
100584	7	2	1	22	4	3	5	2	1	4	2	2	2	9	2	2	9	2	2	8	2	1	2	1	2	2	99	2	2	2	9	9	1	2
100585	7	2	1	22	2	2	3	2	1	1	2	2	2	9	2	2	9	2	2	2	2	1	2	1	2	2	99	2	2	2	9	9	1	2
100586	1	2	1	25	2	2	3	2	1	4	8	2	2	9	2	2	9	8	2	8	2	1	2	1	2	2	99	2	2	2	9	9	1	2
100587	8	2	1	24	3	2	3	3	1	2	8	2	2	9	2	2	9	8	8	8	2	1	2	1	2	2	99	2	2	2	9	9	1	2
100588	7	2	1	20	2	3	7	1	99	4	2	2	2	9	2	2	9	2	2	2	2	1	2	1	2	2	99	2	2	2	9	9	1	2
100589	1	2	1	26	3	3	99	1	0	2	8	2	2	9	2	2	9	2	2	8	2	1	2	1	2	2	99	2	2	2	9	9	1	2
100590	6	2	1	20	1	2	3	1	99	3	8	8	8	9	8	8	9	8	2	8	2	1	2	1	2	2	99	2	2	2	9	9	1	2
100591	7	2	1	25	2	2	3	2	1	2	2	2	2	9	2	2	9	2	2	2	2	1	2	1	2	2	99	2	2	2	9	9	1	2
100592	7	2	1	30	2	2	5	5	4	2	2	2	2	9	2	2	9	2	2	8	2	1	2	1	2	2	99	2	2	2	9	9	1	2
100593	7	2	1	25	1	3	5	1	99	3	2	2	2	9	2	2	9	2	2	2	2	1	2	1	2	2	99	2	2	2	9	9	1	2
100594	7	2	1	28	1	2	4	3	2	5	2	2	2	9	2	2	9	2	2	8	2	1	2	1	2	2	99	2	2	2	9	9	1	2
100595	1	2	1	28	3	2	3	2	1	6	8	2	2	9	2	2	9	2	2	8	2	1	2	1	2	2	99	2	2	2	9	9	1	2
100596	4	2	1	25	2	2	2	1	99	4	2	2	2	9	2	2	9	2	2	2	2	1	2	1	2	2	99	2	2	2	9	9	1	2
100597	7	2	1	21	3	3	7	1	99	3	2	2	2	9	2	2	9	2	2	8	2	1	2	1	2	2	99	2	2	2	9	9	1	2
100598	7	2	1	27	1	2	3	4	2	4	2	2	2	9	2	2	9	2	2	8	2	1	2	1	2	2	99	2	2	2	9	9	1	2
100599	5	1	1	35	3	2	3	2	1	6	2	2	2	9	2	2	9	8	8	8	2	1	2	1	1	1	99	2	2	2	9	9	1	2
100600	7	2	1	32	1	2	4	3	2	2	8	2	2	9	2	2	9	2	2	8	2	1	2	1	2	2	99	2	2	2	9	9	1	2
100601	6	2	1	33	3	1	5	3	2	6	2	1	2	9	1	2	9	2	2	2	2	1	1	1	2	2	99	2	2	2	9	9	1	2
100602	7	2	1	21	2	3	8	1	99	2	2	2	2	9	2	2	9	2	2	8	2	1	2	1	2	2	99	2	2	2	9	9	1	2
100603	6	2	1	22	4	2	4	2	1	3	2	2	2	9	2	2	9	2	2	2	2	1	2	1	2	2	99	2	2	2	9	9	1	2
100604	6	2	1	29	3	1	2	1	99	5	2	2	2	9	2	8	9	2	2	2	2	1	2	1	2	2	99	2	2	2	9	9	1	2
100605	7	2	1	27	2	2	5	5	3	2	2	2	2	9	2	2	9	2	2	2	2	2	2	1	2	2	99	2	2	2	9	9	1	2
100606	6	2	1	26	4	1	3	2	1	5	2	2	2	9	2	2	9	2	2	8	2	1	2	1	2	2	99	2	2	2	9	9	1	2
100607	7	2	1	28	2	2	4	3	2	2	2	2	2	9	2	2	9	2	2	2	2	1	2	1	2	2	99	2	2	2	9	9	1	2
100608	6	2	1	33	3	2	5	3	2	4	8	2	8	9	2	8	9	2	2	8	2	1	2	1	2	2	99	2	2	2	9	9	1	2
100609	7	2	1	19	2	3	4	2	1	4	2	2	2	9	2	2	9	2	2	2	2	1	2	1	2	2	99	2	2	2	9	9	1	2
100610	6	2	1	25	4	1	2	2	99	5	8	2	2	9	2	8	9	2	1	2	2	1	2	1	2	2	99	2	2	2	9	9	1	2
100611	7	2	1	38	2	2	4	3	2	4	2	2	2	9	2	2	9	2	2	2	2	1	2	1	2	2	99	2	2	2	9	9	1	2
100612	7	2	1	18	3	3	4	1	99	3	2	2	2	9	2	2	9	2	2	2	2	1	2	1	2	2	99	2	2	2	9	9	1	2
100613	7	2	1	32	1	2	6	5	4	4	2	2	2	9	2	2	9	8	2	8	2	2	2	1	2	2	99	2	2	2	9	9	1	2
100614	4	2	1	19	2	2	2	1	99	7	2	2	2	9	2	2	9	2	2	2	2	1	2	1	2	2	99	2	2	2	9	9	1	2
100615	7	2	1	22	2	2	3	2	1	2	2	2	2	9	2	2	9	2	2	2	2	1	2	1	2	2	99	2	2	2	9	9	1	2
100616	7	2	1	32	2	2	3	2	1	5	2	2	2	9	2	2	9	2	2	8	2	1	2	1	2	2	99	2	2	2	9	9	1	2
100617	7	2	1	19	2	3	6	1	99	2	2	2	2	9	2	2	9	2	2	2	2	1	2	1	2	2	99	2	2	2	9	9	1	2
100618	2	2	1	23	3	3	5	1	99	1	2	2	2	9	2	2	9	2	2	2	2	1	2	1	2	2	99	2	2	2	9	9	1	2
100619	7	2	1	26	2	2	5	3	2	8	2	2	2	9	2	2	9	2	2	2	2	1	2	1	2	2	99	2	2	2	9	9	1	2
100620	7	2	1	33	2	2	6	5	4	3	2	2	2	9	2	2	9	2	2	2	2	2	2	1	2	2	99	2	2	2	9	9	1	2
100621	8	2	1	33	1	2	4	3	1	7	2	2	2	9	2	2	9	2	2	8	2	1	2	1	2	2	99	2	2	2	9	9	1	2
100622	5	2	1	29	2	2	5	4	3	2	8	2	2	9	2	2	9	8	8	8	2	1	2	1	2	2	99	2	2	2	9	9	1	2
100623	7	2	1	35	2	2	5	5	3	4	2	2	2	9	2	2	9	2	2	8	2	1	2	1	2	2	99	2	2	2	9	9	1	2
100624	5	2	1	23	1	2	2	1	99	4	2	2	2	9	2	2	9	2	2	2	2	1	2	1	2	2	99	2	2	2	9	9	1	2
100625	7	2	1	30	3	3	7	1	99	3	2	2	2	9	2	2	9	2	2	8	2	1	2	1	2	2	99	2	2	2	9	9	1	2
100626	7	2	1	28	2	2	4	3	2	5	2	2	2	9	2	2	9	2	2	8	2	1	2	1	2	2	99	2	2	2	9	9	1	2
100627	7	2	1	32	1	2	4	3	2	4	2	2	2	9	2	2	9	2	2	2	2	1	2	1	2	2	99	2	2	2	9	9	1	2
100628	8	2	1	31	2	2	4	3	2	3	8	2	2	9	2	2	9	8	8	8	2	1	2	1	2	2	99	2	2	2	9	9	1	2
100629	7	2	1	32	1	2	4	3	2	3	2	2	2	9	2	2	9	2	2	8	2	1	2	1	2	2	99	2	2	2	9	9	1	2
100630	8	2	1	29	1	2	3	2	1	2	2	2	2	9	2	2	9	2	2	2	2	1	2	1	2	2	99	2	2	2	9	9	1	2
100631	8	2	1	30	1	2	7	6	5	6	2	2	2	9	2	2	9	2	2	2	2	1	2	1	2	2	99	2	2	2	9	9	1	2
100632	6	2	1	26	2	2	5	4	3	4	2	2	2	9	2	2	9	2	2	8	2	1	2	1	2	2	99	2	2	2	9	9	1	2
100633	7	2	1	23	2	2	3	2	1	2	2	2	2	9	2	1	1	2	2	2	2	1	2	1	2	2	99	2	2	2	9	9	1	2
100634	7	2	1	34	1	2	6	5	4	2	8	2	2	9	2	2	9	2	2	8	2	1	2	1	2	2	99	2	2	2	9	9	1	2
100635	7	2	1	19	1	3	4	1	99	3	8	2	2	9	2	2	9	2	2	8	2	1	2	1	2	2	99	2	2	2	9	9	1	2
100636	8	2	1	27	4	3	99	1	0	2	2	2	2	9	2	2	9	8	8	8	2	1	2	1	2	2	99	2	2	2	9	9	1	2
100637	7	2	1	27	3	3	6	2	1	2	2	2	2	9	2	2	9	2	2	2	2	2	2	1	2	2	99	2	2	2	9	9	1	2
100638	7	2	1	17	3	3	5	1	99	3	2	2	2	9	2	2	9	2	2	2	2	2	2	1	2	2	99	2	2	2	9	9	1	2
100639	7	2	1	32	1	2	3	2	1	2	2	2	2	9	2	2	9	2	2	8	2	1	2	1	2	2	99	2	2	2	9	9	1	2
100640	7	2	1	32	1	2	4	5	4	7	2	2	2	9	2	2	9	2	2	8	2	1	2	1	2	2	99	2	2	2	9	9	1	2
100641	7	2	1	21	4	3	5	1	99	3	2	2	2	9	2	2	9	2	2	8	2	1	2	1	2	2	99	2	2	2	9	9	1	2
100642	8	2	1	17	3	3	99	2	1	3	2	2	2	9	8	2	9	2	2	8	2	1	2	1	2	2	99	2	2	2	9	9	1	2
100643	5	2	1	34	3	3	99	2	1	5	2	2	8	9	2	2	9	2	2	8	2	1	2	1	2	2	99	2	2	2	9	9	1	2
100644	7	2	1	23	1	2	3	2	1	4	8	2	2	9	2	2	9	2	2	8	2	1	2	1	2	2	99	2	2	2	9	9	1	2
100645	7	2	1	37	2	2	4	4	3	3	2	2	2	9	2	2	9	2	2	2	2	1	2	1	2	2	99	2	2	2	9	9	1	2
100646	7	2	1	29	1	2	5	4	3	3	2	2	2	9	2	2	9	2	2	8	2	1	2	1	2	2	99	2	2	2	9	9	1	2
100647	7	2	1	29	3	3	6	2	1	4	8	2	2	9	2	2	9	2	2	2	2	1	2	1	2	2	99	2	2	2	9	9	1	2
100648	2	2	1	28	1	2	4	3	2	3	8	2	2	9	2	2	9	2	2	2	2	2	2	1	2	2	99	2	2	2	9	9	1	2
100649	7	2	1	26	1	2	4	3	2	6	8	2	2	9	2	2	9	2	2	2	2	2	2	1	2	2	99	2	2	2	9	9	1	2
100650	7	2	1	31	1	2	4	3	2	3	2	2	2	9	2	2	9	2	2	2	2	1	2	1	2	2	99	2	2	2	9	9	1	2
100651	6	2	1	32	2	2	5	4	3	4	2	2	2	9	2	2	9	2	2	2	2	1	2	1	2	2	99	2	2	2	9	9	1	2
100652	6	2	1	29	3	1	4	4	1	7	2	2	2	9	2	2	9	2	2	2	2	1	2	1	2	2	99	2	2	2	9	9	1	2
100653	5	1	1	26	1	2	2	1	0	2	2	2	2	9	2	2	9	2	2	2	2	1	2	1	1	2	99	1	2	2	9	9	1	2
100654	7	2	1	30	3	2	3	2	1	2	2	2	2	9	2	2	9	2	2	2	2	1	2	1	2	2	99	2	2	2	9	9	1	2
100655	7	2	1	20	2	2	4	2	1	3	2	2	2	9	2	2	9	2	2	2	2	1	2	1	2	2	99	2	2	2	9	9	1	2
100656	7	2	1	20	2	3	5	1	99	3	2	2	2	9	2	2	9	2	2	8	2	1	2	1	2	2	99	2	2	2	9	9	1	2
100657	6	2	1	28	2	2	3	1	99	2	8	2	8	9	8	8	9	8	2	2	2	1	2	1	2	2	99	2	2	2	9	9	1	2
100658	7	2	1	22	1	3	99	2	1	4	8	2	2	9	2	2	9	8	2	8	2	2	2	1	2	2	99	2	2	2	9	9	1	2
100659	5	2	1	28	4	3	99	1	0	4	8	2	2	9	2	2	9	8	8	8	2	1	2	1	2	2	99	2	2	2	9	9	1	2
100660	7	2	1	21	2	3	7	1	99	3	8	1	2	9	8	2	9	2	2	2	2	1	2	1	2	2	99	2	2	2	9	9	1	2
100661	7	2	1	32	1	2	5	4	3	6	2	2	2	9	2	2	9	2	2	2	2	1	2	1	2	2	99	2	2	2	9	9	1	2
100662	7	2	1	34	1	2	4	3	2	3	2	2	2	9	2	2	9	2	2	2	2	1	2	1	2	2	99	2	2	2	9	9	1	2
100663	7	2	1	23	1	3	6	2	1	2	8	2	2	9	2	8	9	8	2	8	2	1	2	1	2	2	99	2	2	2	9	9	1	2
100664	7	2	1	19	3	3	99	1	99	3	8	2	2	9	2	2	9	2	2	8	2	1	2	1	2	2	99	2	2	2	9	9	1	2
100665	6	2	1	28	4	3	2	2	0	2	8	2	2	9	2	2	9	2	2	8	2	1	2	1	2	2	99	2	2	2	9	9	1	2
100666	7	2	1	28	1	2	3	2	1	2	8	2	2	9	2	2	9	8	2	8	2	1	2	1	2	2	99	2	2	2	9	9	1	2
100667	7	2	1	23	4	2	3	2	1	2	8	2	2	9	2	2	9	8	2	8	2	1	2	1	2	2	99	2	2	2	9	9	1	2
100668	8	2	1	32	1	2	3	3	2	2	2	2	2	9	2	2	9	2	2	2	2	1	2	1	2	2	99	2	2	2	9	9	1	2
100669	7	2	1	30	1	2	5	4	3	4	8	2	2	9	2	2	9	8	2	2	2	1	2	1	2	2	99	2	2	2	9	9	1	2
100670	1	2	1	27	1	2	5	4	3	3	8	2	2	9	2	2	9	8	2	2	2	1	2	1	2	2	99	2	2	2	9	9	1	2
100671	7	2	1	21	4	3	99	1	99	7	8	2	2	9	2	2	9	2	2	2	2	1	2	1	2	2	99	2	2	2	9	9	1	2
100672	7	2	1	19	3	2	3	1	99	4	8	2	2	9	2	2	9	2	2	8	2	1	2	1	2	2	99	2	2	2	9	9	1	2
100673	8	2	1	22	4	3	99	2	0	6	8	2	2	9	2	2	9	2	2	8	2	1	2	1	2	2	99	2	2	2	9	9	1	2
100674	7	2	1	21	2	2	3	2	1	2	8	2	2	9	2	2	9	2	2	8	2	1	2	1	2	2	99	2	2	2	9	9	1	2
100675	7	2	1	32	1	2	4	5	4	7	8	2	2	9	2	2	9	8	2	2	2	1	2	1	2	2	99	2	2	2	9	9	1	2
100676	7	2	1	32	1	2	4	3	2	2	8	2	2	9	2	2	9	8	2	8	2	1	2	1	2	2	99	2	2	2	9	9	1	2
100677	6	2	1	28	2	2	3	2	1	7	8	2	2	9	2	2	9	2	2	8	2	1	2	1	2	2	99	2	2	2	9	9	1	2
100678	7	2	1	28	3	2	3	2	1	2	8	2	2	9	2	2	9	2	2	8	2	1	2	1	2	2	99	2	2	2	9	9	1	2
100679	8	2	1	22	2	2	3	2	1	2	2	2	2	9	2	2	9	2	2	2	2	1	2	1	2	2	99	2	2	2	9	9	1	2
100680	7	2	1	21	4	3	4	1	99	2	2	2	2	9	2	2	9	2	2	8	2	1	2	1	2	2	99	2	2	2	9	9	1	2
100681	7	2	1	22	1	2	3	2	1	3	8	2	2	9	2	2	9	8	2	8	2	1	2	1	2	2	99	2	2	2	9	9	1	2
100682	7	2	1	28	1	2	7	6	5	4	8	2	2	9	2	2	9	2	2	8	2	1	2	1	2	2	99	2	2	2	9	9	1	2
100683	7	2	1	33	1	2	8	7	6	3	2	2	2	9	2	2	9	2	2	2	2	1	2	1	2	2	99	2	2	2	9	9	1	2
100684	5	2	1	25	2	2	6	6	5	2	2	2	2	9	2	2	9	8	2	8	2	1	2	1	2	2	99	2	2	2	9	9	1	2
100685	5	2	1	31	3	2	4	3	2	6	2	2	2	9	2	2	9	8	2	8	2	1	2	1	2	2	99	2	2	2	9	9	1	2
100686	7	2	1	30	1	2	6	5	4	3	8	2	2	9	2	2	9	2	2	2	2	1	2	1	2	2	99	2	2	2	9	9	1	2
100687	8	2	1	24	2	3	3	2	0	3	2	2	2	9	2	2	9	2	2	8	2	1	2	1	2	2	99	2	2	2	9	9	1	2
100688	7	2	1	30	1	2	4	3	2	2	2	2	2	9	2	2	9	2	2	2	2	1	2	1	2	2	99	2	2	2	9	9	1	2
100689	7	2	1	19	2	3	4	1	99	3	8	2	2	9	2	2	9	2	2	2	2	1	2	1	2	2	99	2	2	2	9	9	1	2
100690	7	2	1	22	1	3	4	3	2	2	2	2	2	9	2	1	1	2	2	2	2	1	2	1	2	2	99	2	2	2	9	9	1	2
100691	1	2	1	22	2	3	99	1	0	4	8	2	2	9	2	2	9	2	2	8	2	1	2	1	2	2	99	2	2	2	9	9	1	2
100692	8	2	1	29	3	2	3	2	1	2	2	2	2	9	2	2	9	2	2	2	2	1	2	1	2	2	99	2	2	2	9	9	1	2
100693	7	2	1	22	1	2	4	3	2	2	2	2	2	9	2	2	9	2	2	2	2	1	2	1	2	2	99	2	2	2	9	9	1	2
100694	7	2	1	22	2	2	3	1	99	3	2	2	2	9	2	2	9	2	2	2	2	1	2	1	2	2	99	2	2	2	9	9	1	2
100695	7	2	1	29	2	2	4	5	3	3	2	2	2	9	2	2	9	2	2	2	2	1	2	1	2	2	99	2	2	2	9	9	1	2
100696	7	2	1	32	3	2	4	3	2	3	2	2	2	9	2	2	9	2	2	2	2	2	2	1	2	2	99	2	2	2	9	9	1	2
100697	7	2	1	28	1	2	3	2	1	3	2	2	2	9	2	2	9	2	2	2	2	1	2	1	2	2	99	2	2	2	9	9	1	2
100698	7	2	1	27	3	3	4	1	99	2	2	2	2	9	2	2	9	2	2	2	2	1	2	1	2	2	99	2	2	2	9	9	1	2
100699	7	2	1	25	3	2	3	1	99	2	2	2	2	9	2	2	9	2	2	2	2	1	2	1	2	2	99	2	2	2	9	9	1	2
100700	7	2	1	23	3	3	5	1	99	4	2	2	2	9	2	2	9	2	2	2	2	2	2	1	2	2	99	2	2	2	9	9	1	2
100701	7	2	1	29	4	2	4	3	2	3	2	2	2	9	2	2	9	2	2	2	2	1	2	1	2	2	99	2	2	2	9	9	1	2
100702	8	2	1	23	1	3	4	1	0	6	2	2	2	9	2	2	9	2	2	2	2	1	2	1	2	2	99	2	2	2	9	9	1	2
100703	1	2	1	25	1	1	99	2	99	99	2	8	8	9	8	8	9	2	2	2	2	1	2	1	2	2	99	2	2	2	9	9	1	2
100704	7	2	1	28	1	2	4	3	2	4	2	2	2	9	2	2	9	2	2	2	2	2	2	1	2	2	99	2	2	2	9	9	1	2
100705	7	2	1	19	2	3	5	2	1	4	2	2	2	9	2	2	9	2	2	2	2	1	2	1	2	2	99	2	2	2	9	9	1	2
100706	7	2	1	20	2	3	5	1	99	2	2	2	2	9	2	2	9	2	2	2	2	1	2	1	2	2	99	2	2	2	9	9	1	2
100707	7	2	1	22	3	1	4	3	2	1	2	2	2	9	2	2	9	8	2	2	2	1	2	1	2	2	99	2	2	2	9	9	1	2
100708	5	2	1	24	1	3	99	2	1	2	2	2	2	9	2	2	9	8	8	8	2	1	2	1	2	2	99	2	2	2	9	9	1	2
100709	7	2	1	22	2	1	2	1	0	8	2	2	2	9	2	2	9	2	2	2	2	1	2	1	2	2	99	2	2	2	9	9	1	2
100710	7	2	1	40	3	1	2	1	0	4	2	2	2	9	2	2	9	8	8	2	2	1	2	1	2	2	99	2	2	2	9	9	1	2
100711	7	2	1	30	1	1	6	6	5	1	2	2	2	9	2	2	9	2	2	2	2	1	2	1	2	2	99	2	2	2	9	9	1	2
100712	7	2	1	20	2	1	5	1	0	1	2	1	2	9	2	2	9	2	2	2	2	1	2	1	2	2	99	2	2	2	9	9	1	2
100713	7	2	1	21	3	1	2	1	0	1	2	2	2	9	2	8	9	2	2	2	2	1	2	1	2	2	99	2	2	2	9	9	1	2
100714	7	2	1	22	2	1	4	2	1	2	2	2	2	9	2	2	9	2	2	2	2	1	2	1	2	1	0	2	2	2	9	9	1	2
100715	7	2	1	27	4	1	2	2	1	1	2	2	2	9	2	2	9	2	2	8	2	1	2	1	2	2	99	2	2	2	9	9	1	2
100716	7	2	1	24	2	1	7	1	0	1	2	2	2	9	8	2	9	8	2	8	2	1	2	1	2	2	99	2	2	2	9	9	1	2
100717	6	2	1	24	1	1	2	1	0	6	2	2	2	9	2	2	9	2	2	2	2	1	1	1	2	2	99	2	2	2	9	9	1	2
100718	7	2	1	28	2	1	4	3	2	1	2	1	2	9	2	2	9	8	2	8	2	1	2	1	2	2	99	2	2	2	9	9	1	2
100719	7	2	1	30	2	1	5	5	4	2	2	2	2	9	2	8	9	8	2	2	2	1	2	1	2	2	99	2	2	2	9	9	1	2
100720	1	2	1	38	2	2	5	4	3	3	2	2	2	9	2	2	9	8	8	8	2	1	2	1	2	2	99	2	2	2	9	9	1	2
100721	7	2	1	22	1	1	5	3	2	2	2	2	2	9	2	2	9	2	2	8	2	1	2	1	2	2	99	2	2	2	9	9	1	2
100722	7	2	1	26	3	1	3	2	1	3	2	2	2	9	2	2	9	2	2	8	2	1	2	1	2	2	99	1	2	2	9	9	1	2
100723	7	2	1	23	1	1	5	3	2	2	2	2	2	9	2	2	9	8	2	8	2	1	2	1	2	2	99	2	2	2	9	9	1	2
100724	4	2	1	23	3	2	4	3	2	6	2	2	2	9	2	2	9	2	2	2	2	1	2	1	2	2	99	2	2	2	9	9	1	2
100725	7	2	1	28	1	1	5	5	3	3	2	2	2	9	2	2	9	2	2	8	2	1	2	1	2	1	0	2	2	2	9	9	1	2
100726	6	2	1	23	2	3	3	1	0	4	8	2	2	9	2	2	9	8	2	8	2	1	2	1	2	2	99	2	2	2	9	9	1	2
100727	8	2	1	25	1	2	2	2	1	8	2	2	2	9	2	2	9	8	2	2	2	1	2	1	2	2	99	2	2	2	9	9	1	2
100728	7	2	1	34	3	1	7	7	6	1	2	2	2	9	2	2	9	2	2	8	2	1	2	1	2	1	0	2	2	2	9	9	1	2
100729	8	2	1	39	2	2	4	4	3	3	2	2	2	9	2	2	9	2	2	8	2	2	2	1	2	2	99	2	2	2	9	9	1	2
100730	7	2	1	34	2	1	3	5	4	1	2	2	2	9	2	2	9	2	2	8	2	1	2	1	2	1	0	2	2	2	9	9	1	2
100731	7	2	1	28	3	1	3	3	2	2	2	2	8	9	2	2	9	2	2	8	2	1	2	1	2	2	99	2	2	2	9	9	1	2
100732	8	2	1	28	3	1	3	3	1	4	2	2	2	9	2	2	9	2	2	2	2	1	2	1	2	2	99	2	2	2	9	9	1	2
100733	7	2	1	28	3	1	5	3	2	2	2	2	8	9	2	2	9	8	2	8	2	1	2	1	2	2	99	2	2	2	9	9	1	2
100734	7	2	1	34	2	1	8	7	6	4	2	2	2	9	2	2	9	2	2	8	2	1	2	1	2	2	99	2	2	2	9	9	1	2
100735	8	2	1	26	3	3	99	2	0	5	8	2	2	9	2	2	9	2	2	8	2	1	2	1	2	2	99	2	2	2	9	9	1	2
100736	8	2	1	39	2	2	5	8	3	7	2	2	2	9	2	2	9	8	2	8	2	2	2	1	2	2	99	2	2	2	9	9	1	2
100737	7	2	1	20	3	1	2	2	1	2	2	2	2	9	2	2	9	2	2	2	2	1	2	1	2	2	99	2	2	2	9	9	1	2
100738	7	2	1	36	2	1	5	7	6	6	2	2	2	9	2	2	9	2	2	8	2	1	2	1	2	2	99	2	2	2	9	9	1	2
100739	8	2	1	25	3	1	3	2	1	3	2	2	2	9	2	2	9	2	2	2	2	1	2	1	2	2	99	2	2	2	9	9	1	2
100740	7	2	1	22	1	1	5	4	3	3	2	2	2	9	2	2	9	2	2	8	2	1	2	1	2	2	99	2	2	2	9	9	1	2
100741	7	2	1	26	3	1	7	1	0	1	2	2	2	9	2	2	9	2	2	2	2	1	2	1	2	2	99	2	2	2	9	9	1	2
100742	7	2	1	20	1	1	3	1	0	3	2	2	2	9	2	2	9	2	2	2	2	1	2	1	2	2	99	2	2	2	9	9	1	2
100743	7	2	1	20	1	1	4	2	1	3	2	2	2	9	2	2	9	2	2	2	2	1	2	1	2	2	99	2	2	2	9	9	1	2
100744	8	2	1	22	2	3	99	2	0	6	2	2	2	9	2	2	9	2	2	8	2	1	2	1	2	2	99	2	2	2	9	9	1	2
100745	5	2	1	26	1	2	4	2	1	3	2	2	2	9	2	2	9	8	2	8	2	1	2	1	2	2	99	2	2	2	9	9	1	2
100746	7	2	1	28	1	1	5	4	3	1	2	2	2	9	2	2	9	2	2	2	2	1	2	1	2	2	99	2	2	2	9	9	1	2
100747	2	2	1	35	1	2	3	2	1	8	2	2	2	9	2	2	9	2	2	2	2	1	2	1	2	2	99	2	2	2	9	9	1	2
100748	7	2	1	22	1	1	4	2	1	4	2	2	2	9	2	2	9	2	2	2	2	1	2	1	2	2	99	2	2	2	9	9	1	2
100749	7	2	1	19	4	1	4	1	0	1	2	2	2	9	2	2	9	2	2	2	2	2	2	1	1	2	99	2	2	2	9	9	1	2
100750	6	2	1	30	3	2	3	3	1	4	1	2	2	9	2	2	9	1	2	2	2	1	2	1	2	2	99	2	2	2	9	9	1	2
100751	7	2	1	29	3	1	3	6	5	1	2	2	2	9	2	2	9	2	2	2	2	1	2	1	2	1	0	2	2	2	9	9	1	2
100752	7	2	1	20	1	1	5	2	1	3	2	2	2	9	2	2	9	2	2	2	2	1	2	1	2	2	99	2	2	2	9	9	1	2
100753	7	2	1	26	1	1	5	4	3	5	2	2	2	9	2	2	9	2	2	2	2	1	2	1	2	1	0	2	2	2	9	9	1	2
100754	7	2	1	19	2	1	2	1	0	4	2	2	2	9	2	2	9	8	2	8	2	1	2	1	2	2	99	2	2	2	9	9	1	2
100755	4	2	1	32	3	2	2	1	99	5	2	2	2	9	2	2	9	2	2	2	2	3	2	1	2	2	99	2	2	2	9	9	1	2
100756	7	2	1	20	1	1	5	2	1	3	2	2	2	9	2	2	9	2	2	8	2	1	2	1	2	2	99	2	2	2	9	9	1	2
100757	4	2	1	20	2	2	3	1	99	7	2	2	2	9	2	2	9	2	2	2	2	1	2	1	2	2	99	2	2	2	9	9	1	2
100758	7	2	1	23	3	1	4	3	2	1	2	2	2	9	2	2	9	2	2	8	2	2	2	1	2	2	99	2	2	2	9	9	1	2
100759	7	2	1	32	1	1	2	3	2	2	2	2	2	9	2	2	9	2	2	2	2	2	2	1	2	2	99	2	2	2	9	9	1	2
100760	7	2	1	24	3	1	3	2	1	1	2	2	2	9	2	2	9	2	2	8	2	1	2	1	2	2	99	2	2	2	9	9	1	2
100761	7	2	1	32	1	1	5	7	6	7	2	2	2	9	2	2	9	2	2	8	2	1	2	1	2	2	99	2	2	2	9	9	1	2
100762	7	2	1	28	1	1	4	3	2	2	2	2	2	9	2	2	9	2	2	8	2	1	2	1	2	2	99	2	2	2	9	9	1	2
100763	7	2	1	31	2	1	3	2	1	1	2	2	2	9	2	8	9	2	2	8	2	2	2	1	2	2	99	2	2	2	9	9	1	2
100764	8	2	1	19	3	2	2	1	99	4	2	2	2	9	2	2	9	8	2	2	2	1	2	1	2	2	99	2	2	2	9	9	1	2
100765	7	2	1	26	1	1	7	5	4	2	2	2	2	9	2	2	9	2	2	8	2	1	2	1	2	1	0	2	2	2	9	9	1	2
100766	8	2	1	19	3	3	99	2	1	8	2	2	8	9	2	1	1	2	2	8	2	1	2	1	2	2	99	2	2	2	9	9	1	2
100767	7	2	1	32	1	1	8	7	6	6	2	2	2	9	2	2	9	2	1	8	2	1	2	1	2	1	0	2	2	2	9	9	1	2
100768	4	2	1	28	3	2	5	5	3	7	2	2	2	9	2	2	9	2	2	2	2	1	2	1	2	2	99	2	2	2	9	9	1	2
100769	3	2	1	34	1	2	6	5	4	3	8	2	2	9	2	2	9	1	2	8	2	1	2	1	2	2	99	2	2	2	9	9	1	2
100770	7	2	1	36	1	1	4	4	3	1	2	2	2	9	2	2	9	2	2	8	2	2	2	1	2	1	0	2	2	2	9	9	1	2
100771	8	2	1	26	1	2	3	3	2	5	2	2	2	9	2	2	9	2	2	2	2	1	2	1	2	2	99	2	2	2	9	9	1	2
100772	5	2	1	25	4	3	99	1	0	3	2	2	2	9	2	2	9	8	8	8	2	1	2	1	2	2	99	2	2	2	9	9	1	2
100773	7	2	1	24	1	1	5	3	2	2	2	2	2	9	2	2	9	8	2	8	2	1	2	1	2	2	99	2	2	2	9	9	1	2
100774	7	2	1	27	2	1	4	3	2	2	2	2	2	9	2	2	9	8	2	8	2	2	2	1	2	2	99	2	2	2	9	9	1	2
100775	8	2	1	24	4	2	2	1	99	1	2	2	2	9	8	2	9	8	2	2	2	1	2	1	2	2	99	2	2	2	9	9	1	2
100776	5	2	1	30	1	2	4	3	2	4	8	2	2	9	2	2	9	8	8	8	2	1	2	1	2	2	99	2	2	2	9	9	1	2
100777	7	2	1	30	2	1	2	2	1	6	2	2	2	9	8	2	9	2	2	8	2	1	2	1	2	2	99	2	2	2	9	9	1	2
100778	8	2	1	17	3	2	4	1	99	3	2	2	2	9	2	2	9	2	2	2	2	1	2	1	2	2	99	2	2	2	9	9	1	2
100779	5	2	1	38	1	2	5	4	3	5	2	2	2	9	2	2	9	2	2	2	2	3	2	1	2	2	99	2	2	2	9	9	1	2
100780	7	2	1	22	2	1	2	2	1	2	2	2	2	9	2	2	9	2	2	8	2	1	2	1	2	2	99	2	2	2	9	9	1	2
100781	7	2	1	26	3	1	3	2	1	2	2	2	2	9	2	8	9	2	2	8	2	1	2	1	2	2	99	2	2	2	9	9	1	2
100782	7	2	1	26	3	1	4	3	2	2	2	2	2	9	2	2	9	2	2	8	2	1	2	1	2	2	99	2	2	2	9	9	1	2
100783	8	2	1	31	1	2	4	3	2	1	2	2	2	9	2	1	1	8	2	2	2	1	2	1	2	2	99	2	2	2	9	9	1	2
100784	7	2	1	33	1	1	5	5	4	3	2	2	2	9	2	2	9	2	2	8	2	1	2	1	2	1	9	2	2	2	9	9	1	2
100785	7	2	1	19	2	1	4	3	2	8	2	2	2	9	2	1	2	2	2	8	2	1	2	1	2	2	99	2	2	2	9	9	1	2
100786	7	2	1	22	3	1	1	1	0	2	2	2	2	9	2	8	9	2	2	8	2	1	2	1	2	2	99	2	2	2	9	9	1	2
100787	8	2	1	26	3	2	5	3	2	4	2	2	2	9	2	2	9	8	2	2	2	1	2	1	2	2	99	2	2	2	9	9	1	2
100788	7	2	1	18	3	1	4	1	0	1	2	2	2	9	8	2	9	8	2	8	2	1	2	1	2	2	99	2	2	2	9	9	1	2
100789	8	2	1	27	3	2	3	2	1	1	2	2	2	9	2	2	9	8	2	2	2	1	2	1	2	2	99	2	2	2	9	9	1	2
100790	7	2	1	21	1	1	5	1	0	3	2	2	8	9	2	2	9	2	2	8	2	1	2	1	2	1	0	2	2	2	9	9	1	2
100791	8	2	1	35	2	2	6	5	4	6	2	2	2	9	2	8	9	2	2	2	2	1	2	1	2	2	99	2	2	2	9	9	1	2
100792	7	2	1	27	3	1	4	2	1	6	2	2	2	9	2	2	9	8	2	8	2	1	2	1	2	2	99	2	2	2	9	9	1	2
100793	7	2	1	25	3	1	5	2	1	3	2	2	2	9	2	2	9	2	2	8	2	1	2	1	2	2	99	2	2	2	9	9	1	2
100794	7	2	1	20	3	1	3	1	0	1	2	2	2	9	2	2	9	2	2	8	2	2	2	1	2	2	99	2	2	2	9	9	1	2
100795	8	2	1	22	1	2	4	3	2	6	2	2	2	9	2	2	9	2	2	2	2	1	2	1	2	2	99	2	2	2	9	9	1	2
100796	7	2	1	27	4	1	1	2	0	3	2	2	2	9	2	2	9	2	2	8	2	1	2	1	2	2	99	2	2	2	9	9	1	2
100797	8	2	1	32	1	2	3	2	1	2	2	2	2	9	2	2	9	2	2	2	2	1	2	1	2	2	99	2	2	2	9	9	1	2
100798	7	2	1	21	1	1	2	1	0	4	2	2	2	9	2	2	9	8	2	8	2	2	2	1	2	2	99	2	2	2	9	9	1	2
100799	7	2	1	37	1	1	99	3	2	1	2	1	2	9	8	8	9	2	2	8	2	1	2	1	2	2	99	2	2	2	9	9	1	2
100800	5	2	1	38	2	2	4	3	2	5	2	2	8	9	2	2	9	8	8	8	2	1	2	1	2	2	99	2	2	2	9	9	1	2
100801	7	2	1	28	2	1	3	2	1	3	2	2	2	9	2	2	9	2	2	2	2	1	2	1	2	2	99	2	2	2	9	9	1	2
100802	7	2	1	37	1	1	9	5	4	3	2	2	2	9	2	2	9	2	2	2	2	1	2	1	2	2	99	2	2	2	9	9	1	2
100803	8	2	1	21	3	2	3	2	1	4	2	2	2	9	2	2	9	2	2	2	2	2	2	1	2	2	99	2	2	2	9	9	1	2
100804	7	2	1	33	3	1	4	3	2	1	2	2	2	9	2	2	9	2	2	8	2	2	2	1	2	2	99	2	2	2	9	9	1	2
100805	7	2	1	28	3	1	3	2	0	99	2	2	2	9	2	2	9	2	2	8	2	1	2	1	2	2	99	2	2	2	9	9	1	2
100806	8	2	1	25	2	1	6	4	3	4	2	2	2	9	2	2	9	8	8	8	2	3	2	1	2	2	99	2	2	2	9	9	1	2
100807	7	2	1	21	3	1	5	1	0	3	2	2	2	9	2	2	9	2	2	8	2	1	2	1	2	2	99	2	2	2	9	9	1	2
100808	8	2	1	25	1	2	4	3	2	3	2	2	2	9	8	2	9	8	8	8	2	3	2	1	2	2	99	2	2	2	9	9	1	2
100809	7	2	1	28	2	1	3	3	2	99	2	2	2	9	2	2	9	2	2	8	2	1	2	1	2	2	99	2	2	2	9	9	1	2
100810	7	2	1	19	2	1	2	1	0	99	2	2	2	9	2	2	9	8	2	8	2	2	2	1	2	2	99	2	2	2	9	9	1	2
100811	7	2	1	20	1	1	3	2	1	5	2	2	2	9	2	8	9	2	2	8	2	1	2	1	2	2	99	2	2	2	9	9	1	2
100812	8	2	1	30	2	2	3	2	1	2	2	2	2	9	2	2	9	8	8	8	2	1	2	1	2	2	99	2	2	2	9	9	1	2
100813	7	2	1	33	2	1	5	5	3	6	2	2	2	9	2	2	9	2	2	8	2	1	2	1	2	2	99	2	2	2	9	9	1	2
100814	7	2	1	22	3	1	3	2	1	5	2	2	2	9	2	2	9	2	2	8	2	2	2	1	2	2	99	2	2	2	9	9	1	2
100815	7	2	1	33	2	1	2	4	3	5	2	2	2	9	2	8	9	2	2	8	2	2	2	1	2	2	99	2	2	2	9	9	1	2
100816	5	2	1	27	2	2	3	3	1	4	2	2	2	9	2	2	9	8	8	8	2	1	2	1	2	2	99	2	2	2	9	9	1	2
100817	8	2	1	24	2	1	5	3	2	5	2	2	2	9	2	2	9	2	2	8	2	1	2	1	2	2	99	2	2	2	9	9	1	2
100818	7	2	1	26	3	1	2	1	0	1	2	2	2	9	2	8	9	2	2	8	2	1	2	1	2	2	99	2	2	2	9	9	1	2
100819	8	2	1	24	2	1	4	3	2	7	2	2	2	9	2	2	9	2	2	8	2	1	2	1	2	2	99	2	2	2	9	9	1	2
100820	7	2	1	28	3	1	3	1	0	4	2	2	2	9	8	2	9	2	2	2	2	1	2	1	2	2	99	2	2	2	9	9	1	2
100821	7	2	1	32	2	1	6	4	3	4	2	2	2	9	2	2	9	2	2	8	2	1	2	1	2	2	99	2	2	2	9	9	1	2
100822	7	2	1	27	1	1	4	4	2	4	2	1	2	9	2	2	9	2	2	8	2	1	2	1	2	2	99	2	2	2	9	9	1	2
100823	8	2	1	28	1	2	5	3	2	2	2	2	2	9	2	2	9	2	2	2	2	1	2	1	2	2	99	2	2	2	9	9	1	2
100824	8	2	1	24	2	2	3	1	99	3	2	2	2	9	2	2	9	2	2	2	2	2	2	1	2	2	99	2	2	2	9	9	1	2
100825	8	2	1	28	3	2	3	2	1	1	2	2	2	9	2	2	9	2	8	2	2	1	2	1	2	2	99	2	2	2	9	9	1	2
100826	8	2	1	37	1	2	6	5	4	6	2	2	2	9	2	2	9	2	2	2	2	2	2	1	2	2	99	2	2	2	9	9	1	2
100827	8	2	1	35	1	1	5	4	3	7	2	2	2	9	2	2	9	1	2	2	2	1	2	1	2	2	99	2	2	2	9	9	1	2
100828	8	2	1	28	2	1	4	3	2	8	2	2	2	9	2	2	9	8	8	8	2	1	2	1	2	2	99	2	2	2	9	9	1	2
100829	8	2	1	30	2	2	6	4	3	5	2	2	2	9	2	2	9	2	2	2	2	1	2	1	2	2	99	2	2	2	9	9	1	2
100830	8	2	1	25	2	2	4	1	99	4	2	2	2	9	2	2	9	2	2	2	2	1	2	1	2	2	99	2	2	2	9	9	1	2
100831	4	2	1	22	3	2	3	1	99	3	2	2	2	9	2	2	9	2	2	2	2	1	2	1	2	2	99	2	2	2	9	9	1	2
100832	5	2	1	25	2	3	99	2	1	5	8	2	8	9	8	2	9	8	8	8	2	1	2	1	2	2	99	2	2	2	9	9	1	2
100833	6	2	1	32	1	2	6	5	4	7	2	1	2	9	2	2	9	2	2	8	2	1	2	1	2	2	99	2	2	2	9	9	1	2
100834	1	2	1	32	1	2	3	2	1	3	8	2	2	9	2	2	9	2	2	8	2	1	2	1	2	2	99	2	2	2	9	9	1	2
100835	5	2	1	25	1	3	99	1	0	3	2	2	2	9	2	2	9	8	8	8	2	1	2	1	2	2	99	2	2	2	9	9	1	2
100836	2	2	1	30	1	2	4	3	2	4	2	2	2	9	2	2	9	2	2	2	2	1	2	1	2	2	99	2	2	2	9	9	1	2
100837	7	2	1	26	3	1	3	2	1	3	2	2	2	9	2	2	9	2	2	2	2	1	2	1	2	1	99	2	2	2	9	9	1	2
100838	6	2	1	35	3	1	5	5	2	3	2	2	2	9	2	2	9	2	2	2	2	1	2	1	2	2	99	2	2	2	9	9	1	2
100839	6	2	1	28	3	2	3	2	1	4	2	2	2	9	2	2	9	2	2	2	2	1	2	1	2	2	99	2	2	2	9	9	1	2
100840	6	2	1	29	2	1	4	5	2	3	8	2	2	9	2	2	9	2	2	2	2	1	2	1	2	2	99	2	2	2	9	9	1	2
100841	7	2	1	20	4	1	4	1	99	3	2	2	2	9	2	2	9	2	2	2	2	1	2	1	2	2	99	2	2	2	9	9	1	2
100842	7	2	1	23	3	1	7	1	99	2	2	2	2	9	2	2	9	2	2	2	2	1	2	1	2	2	99	2	2	2	9	9	1	2
100843	6	2	1	27	3	1	3	2	1	4	2	2	2	9	2	2	9	2	1	2	2	2	2	1	2	2	99	2	2	2	9	9	1	2
100844	7	2	1	28	2	1	3	3	2	2	2	2	2	9	2	2	9	2	2	2	2	1	2	1	2	2	99	2	2	2	9	9	1	2
100845	8	2	1	29	2	2	3	2	1	2	2	2	2	9	2	2	9	2	2	2	2	1	2	1	2	2	99	2	2	2	9	9	1	2
100846	7	2	1	27	1	1	5	5	4	9	2	2	2	9	2	2	9	2	2	2	2	1	2	1	2	2	99	2	2	2	9	9	1	2
100847	7	2	1	32	1	1	5	4	3	1	2	2	2	9	2	2	9	2	2	2	2	1	2	1	2	2	99	2	2	2	9	9	1	2
100848	7	2	1	32	2	1	3	4	3	3	2	2	2	9	2	2	9	2	2	2	2	1	2	1	2	2	99	2	2	2	9	9	1	2
100849	7	2	1	23	1	1	3	1	99	1	2	2	2	9	2	2	9	2	2	2	2	1	2	1	2	2	99	2	2	2	9	9	1	2
100850	1	2	1	26	4	2	3	2	1	2	8	2	2	9	2	2	9	8	2	8	2	1	2	1	2	2	99	2	2	2	9	9	1	2
100851	7	2	1	36	1	1	12	5	4	3	2	2	2	9	2	2	9	2	2	2	2	1	2	1	2	2	99	2	2	2	9	9	1	2
100852	7	2	1	23	3	1	3	1	99	4	2	2	2	9	2	2	9	2	2	2	2	2	2	1	2	2	99	2	2	2	9	9	1	2
100853	2	2	1	25	2	2	3	2	2	5	8	2	2	9	2	2	9	2	2	2	2	2	2	1	2	2	99	2	2	2	9	9	1	2
100854	7	2	1	38	2	1	6	3	2	3	2	2	2	9	2	2	9	2	2	2	2	1	2	1	2	2	99	2	2	2	9	9	1	2
100855	4	2	1	32	1	2	7	1	99	6	2	2	2	9	2	2	9	8	8	8	2	1	2	1	2	2	99	2	2	2	9	9	1	2
100856	7	2	1	25	4	1	2	2	1	1	2	2	2	9	2	2	9	2	2	2	2	1	2	1	2	2	99	2	2	2	9	9	1	2
100857	8	2	1	25	3	2	4	3	1	6	2	2	2	9	1	2	9	2	2	2	2	1	2	1	2	2	99	2	2	2	9	9	1	2
100858	2	2	1	22	2	2	3	2	1	3	2	2	2	9	2	2	9	2	2	2	2	1	2	1	2	2	99	2	2	2	9	9	1	2
100859	1	2	1	23	3	3	99	1	0	3	8	2	2	9	2	2	9	2	2	8	2	1	2	1	2	2	99	2	2	2	9	9	1	2
100860	7	2	1	28	2	1	4	3	2	2	2	2	2	9	2	2	9	8	2	8	2	1	2	1	2	2	99	2	2	2	9	9	1	2
100861	7	2	1	25	1	1	5	4	3	6	2	2	2	9	2	2	9	2	2	2	2	1	2	1	2	2	99	2	2	2	9	9	1	2
100862	7	2	1	32	3	1	4	3	2	1	2	2	2	9	2	2	9	2	2	8	2	1	2	1	2	2	99	2	2	2	9	9	1	2
100863	7	2	1	22	1	1	4	3	2	2	2	2	2	9	2	2	9	2	2	2	2	1	2	1	2	2	99	2	2	2	9	9	1	2
100864	7	2	1	19	3	1	2	2	1	1	2	2	2	9	2	2	9	2	2	2	2	2	2	1	2	2	99	2	2	2	9	9	1	2
100865	8	2	1	30	1	1	5	4	3	4	2	2	2	9	2	2	9	2	2	2	2	1	2	1	2	2	99	2	2	2	9	9	1	2
100866	7	2	1	21	1	1	3	2	1	6	2	2	2	9	2	2	9	2	2	2	2	1	2	1	2	2	99	2	2	2	9	9	1	2
100867	7	2	1	36	2	1	2	2	1	2	2	2	2	9	2	2	9	2	2	2	2	1	2	1	2	2	99	2	2	2	9	9	1	2
100868	7	2	1	30	2	1	4	3	2	4	2	2	2	9	2	2	9	2	2	2	2	1	2	1	2	2	99	2	2	2	9	9	1	2
100869	7	2	1	33	3	1	4	2	1	3	2	1	2	9	2	2	9	2	2	2	2	1	2	1	2	2	99	2	2	2	9	9	1	2
100870	7	2	1	28	1	1	3	3	2	4	2	2	2	9	2	2	9	2	2	2	2	1	2	1	2	2	99	2	2	2	9	9	1	2
100871	7	2	1	24	1	1	3	1	99	4	1	2	2	9	2	2	9	2	2	2	2	1	2	1	2	2	99	2	2	2	9	9	1	2
100872	7	2	1	23	3	1	3	2	1	3	2	2	2	9	2	2	9	2	2	2	2	2	2	1	2	2	99	2	2	2	9	9	1	2
100873	5	2	1	22	1	2	3	2	1	4	2	2	2	9	2	2	9	8	8	8	2	1	2	1	2	2	99	2	2	2	9	9	1	2
100874	7	2	1	24	4	2	6	1	99	1	2	2	2	9	2	2	9	2	2	2	2	1	2	1	2	2	99	2	2	2	9	9	1	2
100875	8	2	1	30	1	2	4	3	2	3	2	2	2	9	2	2	9	2	2	2	2	1	2	1	2	2	99	2	2	2	9	9	1	2
100876	7	2	1	23	4	2	3	1	99	1	2	2	2	9	2	2	9	2	2	2	2	1	2	1	2	2	99	2	2	2	9	9	1	2
100877	7	2	1	30	2	1	4	2	1	8	2	2	2	9	2	2	9	2	2	2	2	1	2	1	2	2	99	2	2	2	9	9	1	2
100878	7	2	1	20	1	2	3	4	3	5	2	2	2	9	2	2	9	2	2	2	2	1	2	1	2	2	99	2	2	2	9	9	1	2
100879	7	2	1	32	2	1	6	5	4	4	2	2	2	9	2	2	9	2	2	2	2	1	2	1	2	2	99	2	2	2	9	9	1	2
100880	7	2	1	27	1	1	3	2	1	3	2	2	2	9	2	2	9	2	2	2	2	1	2	1	2	2	99	2	2	2	9	9	1	2
100881	7	2	1	27	1	1	3	2	1	2	2	2	2	9	2	2	9	2	2	2	2	1	2	1	2	2	99	2	2	2	9	9	1	2
100882	7	2	1	19	2	2	3	1	99	4	2	2	2	9	2	2	9	2	2	2	2	2	2	1	2	2	99	2	2	2	9	9	1	2
100883	7	2	1	28	1	2	5	2	1	1	2	2	2	9	2	2	9	2	2	2	2	1	2	1	2	2	99	2	2	2	9	9	1	2
100884	1	2	1	22	2	2	3	2	1	4	8	2	2	9	2	2	9	8	2	8	2	1	2	1	2	2	99	2	2	2	9	9	1	2
100885	7	2	1	28	4	1	5	1	99	4	2	2	2	9	2	2	9	2	2	2	2	1	2	1	2	2	99	2	2	2	9	9	1	2
100886	7	2	1	35	3	2	3	2	1	2	2	2	2	9	2	2	9	2	2	2	2	1	2	1	2	2	99	2	2	2	9	9	1	2
100887	7	2	1	36	1	2	7	3	2	1	2	2	2	9	2	2	9	2	2	2	2	2	2	1	2	2	99	2	2	2	9	9	1	2
100888	8	2	1	29	1	1	5	6	3	6	2	2	2	9	2	2	9	2	2	8	2	1	2	1	2	2	99	2	2	2	9	9	1	2
100889	7	2	1	26	1	2	3	2	2	2	2	2	2	9	2	2	9	2	2	2	2	1	2	1	2	2	99	2	2	2	9	9	1	2
100890	7	2	1	37	3	1	5	4	3	3	2	2	2	9	2	2	9	2	2	2	2	1	2	1	2	2	99	2	2	2	9	9	1	2
100891	8	2	1	17	2	3	6	1	99	8	2	2	2	9	2	2	9	2	2	2	2	1	2	1	2	2	99	2	2	2	9	9	1	2
100892	1	2	1	35	4	1	3	6	3	8	2	2	2	9	2	2	9	2	2	2	2	1	2	1	2	2	99	2	2	2	9	9	1	2
100893	7	2	1	22	1	2	2	1	99	3	2	2	2	9	2	2	9	2	2	2	2	1	2	1	2	2	99	2	2	2	9	9	1	2
100894	1	2	1	35	1	2	7	5	4	9	2	2	2	9	2	2	9	8	8	8	2	1	2	1	2	2	99	2	2	2	9	9	1	2
100895	1	2	1	34	1	1	7	5	4	8	2	2	2	9	2	2	9	8	8	8	2	1	2	1	2	2	99	2	2	2	9	9	1	2
100896	7	2	1	21	2	2	6	1	99	1	2	2	2	9	2	8	9	2	2	2	2	1	2	1	2	2	99	2	2	2	9	9	1	2
100897	7	2	1	23	2	2	5	1	99	5	2	2	2	9	2	8	9	2	2	2	2	1	2	1	2	2	99	2	2	2	9	9	1	2
100898	7	2	1	30	1	2	3	1	99	6	2	2	2	9	2	2	9	2	2	2	2	2	2	1	2	2	99	2	2	2	9	9	1	2
100899	7	2	1	26	3	1	4	2	1	4	2	2	2	9	2	2	9	2	2	2	2	1	2	1	2	2	99	2	2	2	9	9	1	2
100900	7	2	1	21	2	2	6	1	99	4	2	2	2	9	2	2	9	2	2	2	2	1	2	1	2	2	99	2	2	2	9	9	1	2
100901	7	2	1	29	1	2	10	4	3	1	2	2	2	9	2	8	9	8	2	2	2	1	2	1	2	2	99	2	2	2	9	9	1	2
100902	7	2	1	39	4	1	5	4	3	2	2	2	2	9	2	8	9	8	2	8	2	1	2	1	2	2	99	2	2	2	9	9	1	2
100903	7	2	1	23	2	2	2	2	1	1	2	2	2	9	2	2	9	2	2	2	2	1	2	1	2	2	99	2	2	2	9	9	1	2
100904	7	2	1	27	3	1	4	3	2	1	2	2	2	9	2	2	9	2	2	2	2	1	2	1	2	2	99	2	2	2	9	9	1	2
100905	7	2	1	22	3	2	3	1	99	1	2	2	2	9	2	8	9	2	2	2	2	1	2	1	2	2	99	2	2	2	9	9	1	2
100906	7	2	1	22	2	2	4	2	1	3	2	2	2	9	2	8	9	2	2	2	2	1	2	1	2	2	99	2	2	2	9	9	1	2
100907	7	2	1	21	1	2	2	1	4	4	2	2	2	9	2	2	9	2	2	2	2	2	2	1	2	2	99	2	2	2	9	9	1	2
100908	7	2	1	32	1	1	5	4	3	2	2	2	2	9	2	2	9	2	2	2	2	1	2	1	2	2	99	2	2	2	9	9	1	2
100909	7	2	1	24	3	2	9	1	99	1	2	2	2	9	2	2	9	2	2	8	2	1	2	1	2	2	99	2	2	2	9	9	1	2
100910	4	2	1	28	3	2	3	2	1	6	2	2	2	9	2	2	9	2	2	2	2	1	2	1	2	2	99	2	2	2	9	9	1	2
100911	7	2	1	36	3	1	4	4	3	1	2	2	2	9	2	8	9	8	2	8	2	2	2	1	2	2	99	2	2	2	9	9	1	2
100912	5	2	1	16	3	3	99	1	0	3	2	2	2	9	2	2	9	2	2	2	2	1	2	1	2	2	99	2	2	2	9	9	1	2
100913	7	2	1	17	1	2	2	1	99	3	2	2	2	9	8	8	9	8	2	8	2	1	2	1	2	2	99	2	2	2	9	9	1	2
100914	7	2	1	28	3	2	3	2	1	1	2	2	2	9	2	2	9	2	2	2	2	1	2	1	2	2	99	2	2	2	9	9	1	2
100915	7	2	1	28	2	2	2	1	99	1	2	2	2	9	2	8	9	2	2	2	2	1	2	1	2	2	99	2	2	2	9	9	1	2
100916	8	2	1	30	3	2	4	3	2	2	2	2	2	9	2	2	9	2	2	2	2	1	2	1	2	2	99	2	2	2	9	9	1	2
100917	7	2	1	23	3	2	2	1	99	2	2	2	2	9	2	8	9	2	2	2	2	1	2	1	2	2	99	2	2	2	9	9	1	2
100918	7	2	1	27	3	2	4	2	1	7	2	2	2	9	2	2	9	2	2	2	2	1	2	1	2	2	99	2	2	2	9	9	1	2
100919	7	2	1	30	3	2	3	2	1	4	2	2	2	9	2	8	9	2	2	2	2	1	2	1	2	2	99	2	2	2	9	9	1	2
100920	7	2	1	22	1	2	4	2	1	4	2	2	2	9	2	2	9	2	2	2	2	2	2	1	2	2	99	2	2	2	9	9	1	2
100921	7	2	1	28	3	2	4	2	1	3	2	2	2	9	2	2	9	2	2	2	2	1	2	1	2	2	99	2	2	2	9	9	1	2
100922	7	2	1	32	3	2	4	3	2	2	2	2	2	9	2	2	9	8	2	8	2	1	2	1	2	2	99	2	2	2	9	9	1	2
100923	7	2	1	30	1	2	4	4	3	1	2	2	2	9	2	8	9	8	2	2	2	1	2	1	2	2	99	2	2	2	9	9	1	2
100924	7	2	1	40	2	2	6	5	4	2	2	2	2	9	2	2	9	8	2	8	2	1	2	1	2	2	99	2	2	2	9	9	1	2
100925	7	2	1	32	2	1	3	2	1	2	2	2	2	9	2	2	9	8	2	8	2	1	2	1	2	2	99	2	2	2	9	9	1	2
100926	7	2	1	23	3	2	3	3	2	2	2	2	2	9	2	2	9	2	2	8	2	1	2	1	2	2	99	2	2	2	9	9	1	2
100927	5	2	1	19	3	3	99	1	0	7	2	2	2	9	2	2	9	8	8	8	2	1	2	1	2	2	99	2	2	2	9	9	1	2
100928	7	2	1	28	3	2	3	3	1	3	2	2	2	9	2	8	9	2	2	2	2	1	2	1	2	2	99	2	2	2	9	9	1	2
100929	8	2	1	25	3	2	3	2	1	6	2	2	2	9	2	2	9	2	2	2	2	1	2	1	2	2	99	2	2	2	9	9	1	2
100930	7	2	1	16	3	2	6	1	99	4	2	2	2	9	2	2	9	2	2	2	2	1	2	1	2	2	99	2	2	2	9	9	1	2
100931	7	2	1	34	1	2	9	5	4	1	2	2	2	9	2	2	9	2	2	2	2	2	2	1	2	2	99	2	2	2	9	9	1	2
100932	7	2	1	33	2	2	3	2	1	1	2	2	2	9	2	2	9	2	2	2	2	1	2	1	2	2	99	2	2	2	9	9	1	2
100933	7	2	1	25	4	2	2	2	1	4	2	2	2	9	2	2	9	8	2	8	2	1	2	1	2	2	99	2	2	2	9	9	1	2
100934	7	2	1	25	4	2	2	1	99	1	2	2	2	9	2	2	9	2	2	8	2	1	2	1	2	2	99	2	2	2	9	9	1	2
100935	7	2	1	30	2	2	3	2	2	2	2	2	2	9	2	8	9	2	2	8	2	1	2	1	2	2	99	2	2	2	9	9	1	2
100936	5	2	1	25	3	2	4	3	2	5	8	2	2	9	2	2	9	8	8	8	2	1	2	1	2	2	99	2	2	2	9	9	1	2
100937	7	2	1	30	4	2	3	2	1	1	2	2	2	9	2	2	9	2	2	8	2	1	2	1	2	2	99	2	2	2	9	9	1	2
100938	7	2	1	26	1	2	5	3	2	2	2	2	2	9	2	2	9	2	2	8	2	2	2	1	2	2	99	2	2	2	9	9	1	2
100939	5	2	1	23	2	3	99	1	0	3	8	2	2	9	2	2	9	8	8	8	2	1	2	1	2	2	99	2	2	2	9	9	1	2
100940	7	2	1	23	3	2	3	2	1	2	2	2	2	9	2	2	9	2	2	2	2	1	2	1	2	2	99	2	2	2	9	9	1	2
100941	7	2	1	22	3	2	5	2	1	5	2	2	2	9	2	8	9	8	8	8	2	1	2	1	2	2	99	2	2	2	9	9	1	2
100942	1	2	1	17	3	3	99	1	0	3	8	2	2	9	2	2	9	2	2	8	2	1	2	1	2	2	99	2	2	2	9	9	1	2
100943	7	2	1	27	1	2	5	1	99	2	2	2	2	9	8	2	9	8	2	8	2	1	2	1	2	2	99	2	2	2	9	9	1	2
100944	7	2	1	20	1	2	3	2	1	4	2	2	2	9	2	2	9	2	2	8	2	1	2	1	2	2	99	2	2	2	9	9	1	2
100945	7	2	1	24	3	2	2	1	99	4	2	2	2	9	2	8	9	2	2	8	2	1	2	1	2	2	99	2	2	2	9	9	1	2
100946	7	2	1	36	1	2	4	3	2	1	2	2	2	9	2	8	9	2	2	8	2	2	2	1	2	2	99	2	2	2	9	9	1	2
100947	7	2	1	33	1	2	6	5	4	2	2	2	2	9	2	2	9	8	2	8	2	1	2	1	2	2	99	2	2	2	9	9	1	2
100948	7	2	1	34	2	2	7	5	4	4	2	2	2	9	2	8	9	8	2	8	2	1	2	1	2	2	99	2	2	2	9	9	1	2
100949	7	2	1	18	3	2	7	1	99	3	2	2	2	9	2	2	9	8	2	8	2	1	2	1	2	2	99	2	2	2	9	9	1	2
100950	7	2	1	24	3	2	3	2	1	1	2	2	2	9	2	2	9	2	2	8	2	1	2	1	2	2	99	2	2	2	9	9	1	2
100951	7	2	1	31	2	2	3	2	1	1	2	2	2	9	2	2	9	2	2	2	2	1	2	1	2	2	99	2	2	2	9	9	1	2
100952	5	2	1	24	2	2	99	2	1	2	8	2	2	9	2	2	9	2	2	8	2	1	2	1	2	2	99	2	2	2	9	9	1	2
100953	7	2	1	28	3	2	4	3	2	5	2	2	2	9	2	2	9	2	2	8	2	1	2	1	2	2	99	2	2	2	9	9	1	2
100954	7	2	1	34	1	2	5	3	2	7	2	2	2	9	2	2	9	2	2	8	2	1	2	1	2	2	99	2	2	2	9	9	1	2
100955	7	2	1	17	1	2	3	1	99	3	2	2	2	9	2	2	9	2	2	8	2	1	2	1	2	2	99	2	2	2	9	9	1	2
100956	7	2	1	16	1	2	2	1	99	3	2	2	2	9	2	8	9	2	2	2	2	2	2	1	2	2	99	2	2	2	9	9	1	2
100957	6	2	1	27	3	2	3	2	1	4	8	2	2	9	2	1	2	2	2	2	2	1	2	1	2	2	99	2	2	2	9	9	1	2
100958	7	2	1	26	3	2	2	2	99	1	2	2	2	9	2	2	9	8	2	8	2	1	2	1	2	2	99	2	2	2	9	9	1	2
100959	8	2	1	31	2	2	4	4	2	1	2	2	2	9	2	2	9	2	2	2	2	1	2	1	2	2	99	2	2	2	9	9	1	2
100960	7	2	1	26	2	2	3	2	1	2	2	2	2	9	2	2	9	8	2	8	2	1	2	1	2	2	99	2	2	2	9	9	1	2
100961	7	2	1	24	2	2	3	2	1	3	2	2	2	9	2	8	9	2	2	8	2	1	2	1	2	2	99	2	2	2	9	9	1	2
100962	7	2	1	21	1	2	2	1	99	5	2	2	2	9	2	2	9	8	2	8	2	1	2	1	2	2	99	2	2	2	9	9	1	2
100963	7	2	1	30	1	2	5	4	3	7	2	2	2	9	2	2	9	2	2	8	2	1	2	1	2	2	99	2	2	2	9	9	1	2
100964	7	2	1	34	1	2	6	5	4	1	2	2	2	9	2	8	9	8	2	8	2	1	2	1	2	2	99	2	2	2	9	9	1	2
100965	1	2	1	24	2	2	2	4	0	8	2	1	2	9	8	2	9	8	8	8	2	1	2	1	2	2	99	2	2	2	9	9	1	2
100966	7	2	1	27	2	2	4	3	2	4	2	2	2	9	2	8	9	8	2	8	2	1	2	1	2	2	99	2	2	2	9	9	1	2
100967	7	2	1	31	3	1	3	2	1	2	2	2	2	9	2	2	9	2	2	2	2	1	2	1	2	2	99	2	2	2	9	9	1	2
100968	6	2	1	28	4	2	2	1	0	9	2	1	2	9	2	2	9	8	2	8	2	1	2	1	2	2	99	2	2	2	9	9	1	2
100969	7	2	1	37	3	2	5	3	2	6	2	2	2	9	2	2	9	2	2	2	2	1	2	1	2	2	99	2	2	2	9	9	1	2
100970	7	2	1	28	3	2	3	2	1	5	2	2	2	9	2	2	9	2	2	2	2	1	2	1	2	2	99	2	2	2	9	9	1	2
100971	8	2	1	37	1	2	5	4	3	3	2	2	2	9	2	2	9	8	2	2	2	1	2	1	2	2	99	2	2	2	9	9	1	2
100972	7	2	1	17	1	2	3	1	99	2	2	2	2	9	2	2	9	2	2	2	2	1	2	1	2	2	99	2	2	2	9	9	1	2
100973	8	2	1	25	1	2	2	1	99	3	2	2	2	9	2	2	9	8	2	2	2	1	2	1	2	2	99	2	2	2	9	9	1	2
100974	7	2	1	19	4	2	5	1	99	1	2	2	2	9	2	8	9	2	2	8	2	1	2	1	2	2	99	2	2	2	9	9	1	2
100975	8	2	1	22	3	2	2	1	99	3	2	2	2	9	2	2	9	8	2	2	2	1	2	1	2	2	99	2	2	2	9	9	1	2
100976	7	2	1	26	2	2	4	2	1	3	2	2	2	9	2	8	9	8	2	8	2	1	2	1	2	2	99	2	2	2	9	9	1	2
100977	8	2	1	25	2	2	4	4	2	7	2	2	2	9	2	2	9	8	2	2	2	1	2	1	2	2	99	2	2	2	9	9	1	2
100978	7	2	1	18	1	2	4	3	2	3	2	2	2	9	2	2	9	2	2	2	2	1	2	1	2	2	99	2	2	2	9	9	1	2
100979	7	2	1	30	2	2	3	2	1	5	2	2	2	9	2	2	9	8	2	8	2	1	2	1	2	2	99	2	2	2	9	9	1	2
100980	5	2	1	28	2	2	2	2	1	3	2	2	2	9	2	2	9	2	2	2	2	1	2	1	2	2	99	2	2	2	9	9	1	2
100981	7	2	1	28	1	2	4	3	2	5	2	2	2	9	2	8	9	8	2	8	2	2	2	1	2	2	99	2	2	2	9	9	1	2
100982	8	2	1	30	3	2	3	2	1	5	2	2	2	9	2	2	9	8	2	2	2	1	2	1	2	2	99	2	2	2	9	9	1	2
100983	7	2	1	34	3	2	6	4	3	3	2	2	2	9	2	2	9	2	2	8	2	1	2	1	2	2	99	2	2	2	9	9	1	2
100984	7	2	1	25	1	2	5	4	3	6	2	2	2	9	2	8	9	8	2	8	2	1	2	1	2	2	99	2	2	2	9	9	1	2
100985	8	2	1	28	3	2	4	3	2	4	2	2	2	9	2	2	9	2	2	2	2	1	2	1	2	2	99	2	2	2	9	9	1	2
100986	7	2	1	30	1	2	4	3	2	2	2	2	2	9	2	2	9	2	2	2	2	1	2	1	2	2	99	2	2	2	9	9	1	2
100987	8	2	1	30	3	1	5	4	3	7	2	2	2	9	2	2	9	2	2	2	2	1	2	1	2	2	99	2	2	2	9	9	1	2
100988	7	2	1	28	2	2	8	2	1	6	2	2	2	9	2	8	9	2	2	8	2	1	2	1	2	2	99	2	2	2	9	9	1	2
100989	8	2	1	21	3	2	2	1	99	8	2	2	2	9	2	2	9	1	2	2	2	1	2	1	2	2	99	2	2	2	9	9	1	2
100990	7	2	1	25	4	2	2	1	99	1	2	2	2	9	2	2	9	2	2	2	2	1	2	1	2	2	99	2	2	2	9	9	1	2
100991	4	2	1	28	2	2	4	6	2	5	2	2	2	9	2	2	9	2	2	2	2	1	2	1	2	2	99	2	2	2	9	9	1	2
100992	7	2	1	22	2	2	3	2	1	2	2	2	2	9	2	2	9	2	2	2	2	1	2	1	2	2	99	2	2	2	9	9	1	2
100993	7	2	1	24	3	2	3	2	1	4	2	2	2	9	2	2	9	2	2	2	2	2	2	1	2	2	99	2	2	2	9	9	1	2
100994	2	2	1	28	2	2	3	2	1	2	2	2	2	9	2	2	9	2	2	2	2	2	2	1	2	2	99	2	2	2	9	9	1	2
100995	7	2	1	35	1	2	6	5	4	4	2	2	2	9	2	2	9	2	2	2	2	1	2	1	2	2	99	2	2	2	9	9	1	2
100996	7	2	1	37	4	2	4	3	2	1	2	2	2	9	2	2	9	2	2	2	2	1	2	1	2	2	99	2	2	2	9	9	1	2
100997	8	2	1	26	2	2	3	2	1	2	2	2	2	9	2	2	9	2	2	2	2	1	2	1	2	2	99	2	2	2	9	9	1	2
100998	6	2	1	28	3	2	4	2	1	6	8	2	2	9	2	2	9	2	2	2	2	1	2	1	2	2	99	2	2	2	9	9	1	2
100999	7	2	1	30	1	2	7	5	4	4	2	2	2	9	2	2	9	2	2	2	2	1	2	1	2	2	99	2	2	2	9	9	1	2
101000	8	2	1	38	1	2	6	5	5	7	2	2	2	9	2	2	9	2	2	2	2	1	2	1	2	2	99	2	2	2	9	9	1	2
101001	7	2	1	29	2	2	5	3	2	4	2	2	2	9	2	2	9	2	2	2	2	1	2	1	2	2	99	2	2	2	9	9	1	2
101002	8	2	1	30	2	2	5	4	2	1	2	2	2	9	2	2	9	2	2	2	2	1	2	1	2	2	99	2	2	2	9	9	1	2
101003	7	2	1	41	3	2	4	3	2	1	2	2	2	9	2	2	9	2	2	2	2	1	2	1	2	2	99	2	2	2	9	9	1	2
101004	4	2	1	24	2	2	3	2	1	5	2	2	2	9	2	2	9	2	2	2	2	1	2	1	2	2	99	2	2	2	9	9	1	2
101005	7	2	1	25	3	2	3	2	1	1	2	2	2	9	2	2	9	2	2	2	2	1	2	1	2	2	99	2	2	2	9	9	1	2
101006	7	2	1	30	2	2	3	2	1	1	2	2	2	9	2	8	9	8	2	8	2	1	2	1	2	2	99	2	2	2	9	9	1	2
101007	8	2	1	35	2	2	6	3	2	4	2	2	2	9	2	2	9	2	2	2	2	1	2	1	2	2	99	2	2	2	9	9	1	2
101008	7	2	1	38	1	1	7	6	5	3	2	2	2	9	2	2	9	2	2	2	2	1	2	1	2	2	99	2	2	2	9	9	1	2
101009	2	2	1	32	1	2	4	3	2	3	2	2	2	9	2	2	9	2	2	2	2	1	2	1	2	2	99	2	2	2	9	9	1	2
101010	7	2	1	32	1	2	5	4	3	6	2	2	2	9	2	2	9	2	2	2	2	1	2	1	2	2	99	2	2	2	9	9	1	2
101011	8	2	1	28	3	2	4	3	2	8	2	2	2	9	2	2	9	2	2	8	2	1	2	1	2	2	99	2	2	2	9	9	1	2
101012	7	2	1	22	3	2	2	1	99	2	2	2	2	9	2	2	9	2	2	2	2	1	2	1	2	2	99	2	2	2	9	9	1	2
101013	7	2	1	23	3	2	3	3	2	3	2	2	2	9	2	2	9	2	2	2	2	1	2	1	2	2	99	2	2	2	9	9	1	2
101014	8	2	1	25	3	2	4	4	3	3	2	2	2	9	2	2	9	2	2	2	2	1	2	1	2	2	99	2	2	2	9	9	1	2
101015	7	2	1	22	4	2	3	1	99	4	2	2	2	9	2	2	9	2	2	2	2	1	2	1	2	2	99	2	2	2	9	9	1	2
101016	4	2	1	24	2	2	4	2	1	5	2	2	2	9	2	2	9	2	2	2	2	1	2	1	2	2	99	2	2	2	9	9	1	2
101017	7	2	1	32	1	2	6	5	4	5	2	2	2	9	2	8	9	8	2	8	2	1	2	1	2	2	99	2	2	2	9	9	1	2
101018	7	2	1	32	1	2	4	3	2	5	2	2	2	9	2	2	9	2	2	2	2	1	2	1	2	2	99	2	2	2	9	9	1	2
101019	7	2	1	25	4	2	4	1	99	4	2	2	2	9	2	2	9	2	2	2	2	1	2	1	2	2	99	2	2	2	9	9	1	2
101020	7	2	1	25	1	2	2	2	1	1	2	2	2	9	2	8	9	2	2	8	2	2	2	1	2	2	99	2	2	2	9	9	1	2
101021	7	2	1	33	1	2	3	2	1	1	2	2	2	9	2	2	9	2	2	2	2	1	2	1	2	2	99	2	2	2	9	9	1	2
101022	8	2	1	25	4	2	3	2	1	4	2	2	2	9	2	2	9	2	2	2	2	1	2	1	2	2	99	2	2	2	9	9	1	2
101023	7	2	1	32	1	2	4	3	2	6	2	2	2	9	2	8	9	2	2	8	2	2	2	1	2	2	99	2	2	2	9	9	1	2
101024	7	2	1	29	1	2	3	2	1	4	2	2	2	9	2	8	9	8	2	8	2	1	2	1	2	2	99	2	2	2	9	9	1	2
101025	8	2	1	18	2	2	2	1	99	1	2	2	2	9	2	2	9	2	2	8	2	1	2	1	2	2	99	2	2	2	9	9	1	2
101026	7	2	1	33	1	2	3	2	1	2	2	2	2	9	2	8	9	2	2	2	2	1	2	1	2	2	99	2	2	2	9	9	1	2
101027	8	2	1	27	2	2	2	1	99	1	2	2	2	9	2	2	9	2	2	2	2	1	2	1	2	2	99	2	2	2	9	9	1	2
101028	2	2	1	25	3	2	3	1	99	8	2	2	2	9	2	2	9	2	2	2	2	1	2	1	2	2	99	2	2	2	9	9	1	2
101029	7	2	1	29	2	1	3	2	1	2	2	2	2	9	1	8	9	2	2	8	2	2	2	1	2	2	99	2	2	2	9	9	1	2
101030	8	2	1	18	3	3	5	1	99	6	2	2	2	9	2	2	9	2	2	2	2	1	2	1	2	2	99	2	2	2	9	9	1	2
101031	7	2	1	34	1	2	4	4	3	1	2	2	2	9	2	2	9	2	2	2	2	1	2	1	2	2	99	2	2	2	9	9	1	2
101032	8	2	1	33	3	2	4	3	2	2	2	2	2	9	8	2	9	2	2	2	2	1	2	1	2	2	99	2	2	2	9	9	1	2
101033	7	2	1	24	3	2	3	1	99	1	2	2	2	9	2	8	9	8	2	8	2	2	2	1	2	2	99	2	2	2	9	9	1	2
101034	8	2	1	27	3	2	5	4	3	4	2	2	2	9	2	2	9	2	2	2	2	1	2	1	2	2	99	2	2	2	9	9	1	2
101035	2	2	1	28	2	2	3	2	1	3	2	2	2	9	2	2	9	2	2	2	2	1	2	1	2	2	99	2	2	2	9	9	1	2
101036	8	2	1	32	1	1	7	7	5	2	2	2	2	9	2	2	9	1	2	2	2	3	2	1	2	2	99	2	2	2	9	9	1	2
101037	7	2	1	31	2	2	3	4	3	8	2	2	2	9	2	8	9	2	2	2	2	1	2	1	2	2	99	2	2	2	9	9	1	2
101038	6	2	1	26	3	3	99	2	0	1	2	2	2	9	2	2	9	8	8	8	2	3	2	1	2	2	99	2	2	2	9	9	1	2
101039	7	2	1	45	1	2	3	3	2	3	2	2	2	9	2	2	9	2	2	2	2	1	2	1	2	2	99	2	2	2	9	9	1	2
101040	7	2	1	30	1	2	3	3	2	3	2	2	2	9	2	2	9	2	2	2	2	1	2	1	2	2	99	2	2	2	9	9	1	2
101041	8	2	1	20	1	3	99	1	0	4	2	2	2	9	2	2	9	8	8	8	2	1	2	1	2	2	99	2	2	2	9	9	1	2
101042	7	2	1	23	1	2	3	2	1	6	2	2	2	9	2	2	9	2	2	8	2	1	2	1	2	2	99	2	2	2	9	9	1	2
101043	2	2	1	19	3	3	4	1	99	2	8	2	2	9	2	2	9	2	2	2	2	1	2	1	2	2	99	2	2	2	9	9	1	2
101044	8	2	1	28	1	2	3	2	1	3	2	2	2	9	2	2	9	2	2	2	2	1	2	1	2	2	99	2	2	2	9	9	1	2
101045	7	2	1	25	3	2	3	2	1	5	2	2	2	9	2	2	9	2	2	2	2	2	2	1	2	2	99	2	2	2	9	9	1	2
101046	7	2	1	27	1	2	5	4	3	4	2	2	2	9	2	2	9	2	2	2	2	1	2	1	2	2	99	2	2	2	9	9	1	2
101047	7	2	1	27	3	2	3	3	2	2	2	2	2	9	2	8	9	2	2	2	2	1	2	1	2	2	99	2	2	2	9	9	1	2
101048	8	2	1	24	3	2	3	2	1	2	2	2	2	9	2	2	9	2	2	2	2	1	2	1	2	2	99	2	2	2	9	9	1	2
101049	5	2	1	30	1	1	4	3	2	7	2	2	2	9	2	2	9	8	2	8	2	1	2	1	2	2	99	2	2	2	9	9	1	2
101050	7	2	1	23	3	2	5	3	2	6	2	2	2	9	2	2	9	2	2	2	2	2	2	1	2	2	99	2	2	2	9	9	1	2
101051	8	2	1	18	2	2	7	1	99	4	2	2	2	9	8	2	9	2	2	2	2	1	2	1	2	2	99	2	2	2	9	9	1	2
101052	5	2	1	19	3	3	99	1	0	5	8	2	2	9	2	2	9	8	2	8	2	1	2	1	2	2	99	2	2	2	9	9	1	2
101053	7	2	1	29	2	2	5	3	2	2	2	2	2	9	2	2	9	2	2	8	2	2	2	1	2	2	99	2	2	2	9	9	1	2
101054	1	2	1	29	3	2	4	3	2	99	2	2	2	9	2	8	9	8	2	2	2	1	2	1	2	2	99	2	2	2	9	9	1	2
101055	5	2	1	30	1	2	4	2	1	3	8	2	2	9	2	2	9	8	2	8	2	1	2	1	2	2	99	2	2	2	9	9	1	2
101056	7	2	1	23	1	2	2	2	1	2	2	2	2	9	2	2	9	2	2	2	2	1	2	1	2	2	99	2	2	2	9	9	1	2
101057	1	2	1	35	2	2	99	4	3	99	2	2	2	9	2	8	9	8	2	2	2	2	2	1	2	2	99	2	2	2	9	9	1	2
101058	5	2	1	22	3	3	99	1	0	2	2	2	2	9	2	2	9	2	2	8	2	1	2	1	2	2	99	2	2	2	9	9	1	2
101059	7	2	1	21	3	2	2	1	99	7	2	2	2	9	2	2	9	2	2	2	2	1	2	1	2	2	99	2	2	2	9	9	1	2
101060	5	2	1	21	4	3	99	1	0	4	2	2	2	9	2	2	9	8	8	8	2	1	2	1	2	2	99	2	2	2	9	9	1	2
101061	7	2	1	26	3	2	2	1	99	2	2	2	2	9	2	2	9	2	2	2	2	1	2	1	2	2	99	2	2	2	9	9	1	2
101062	5	2	1	22	3	3	99	1	0	2	8	2	2	9	2	2	9	8	8	8	2	1	2	1	2	2	99	2	2	2	9	9	1	2
101063	7	2	1	33	1	2	5	3	2	1	2	2	2	9	2	2	9	2	2	2	2	1	2	1	2	2	99	2	2	2	9	9	1	2
101064	7	2	1	24	2	2	3	2	1	1	2	2	2	9	2	2	9	2	2	2	2	2	2	1	2	2	99	2	2	2	9	9	1	2
101065	5	2	1	20	4	3	99	1	0	4	2	2	2	9	2	2	9	8	8	8	2	1	2	1	2	2	99	2	2	2	9	9	1	2
101066	7	2	1	18	1	2	2	1	99	2	2	2	2	9	2	2	9	2	2	2	2	1	2	1	2	2	99	2	2	2	9	9	1	2
101067	7	2	1	31	3	2	3	2	1	3	2	2	2	9	2	2	9	2	2	2	2	1	2	1	2	2	99	2	2	2	9	9	1	2
101068	5	2	1	32	1	2	99	3	2	4	8	2	8	9	2	2	9	8	8	8	2	1	2	1	2	2	99	2	2	2	9	9	1	2
101069	7	2	1	28	2	2	2	2	1	1	2	2	2	9	2	2	9	2	2	2	2	1	2	1	2	2	99	2	2	2	9	9	1	2
101070	5	2	1	19	3	3	99	1	0	3	8	2	2	9	2	2	9	8	2	8	2	1	2	1	2	2	99	2	2	2	9	9	1	2
101071	7	2	1	34	3	2	2	1	99	5	2	2	2	9	2	2	9	2	2	2	2	1	2	1	2	2	99	2	2	2	9	9	1	2
101072	5	2	1	19	3	3	99	1	0	2	8	8	8	9	2	8	9	2	8	8	2	1	2	1	2	2	99	2	2	2	9	9	1	2
101073	5	2	1	23	2	3	99	2	1	3	8	2	2	9	2	2	9	8	2	8	2	1	2	1	2	2	99	2	2	2	9	9	1	2
101074	7	2	1	25	3	2	2	1	99	1	2	2	2	9	2	8	9	8	2	8	2	1	2	1	2	2	99	2	2	2	9	9	1	2
101075	5	2	1	19	3	3	99	1	0	4	2	2	2	9	2	2	9	8	8	8	2	1	2	1	2	2	99	2	2	2	9	9	1	2
101076	7	2	1	20	3	2	2	1	99	2	2	2	2	9	2	2	9	2	2	2	2	1	2	1	2	2	99	2	2	2	9	9	1	2
101077	5	2	1	22	2	3	99	2	1	2	2	2	2	9	2	2	9	8	2	8	2	1	2	1	2	2	99	2	2	2	9	9	1	2
101078	7	2	1	29	2	2	2	1	99	4	2	2	2	9	2	8	9	2	2	8	2	1	2	1	2	2	99	2	2	2	9	9	1	2
101079	5	2	1	26	2	2	4	3	2	3	2	2	2	9	2	2	9	8	2	8	2	1	2	1	2	2	99	2	2	2	9	9	1	2
101080	1	2	1	20	2	3	5	1	99	6	2	2	2	9	2	2	9	2	2	2	2	1	2	1	2	2	99	2	2	2	9	9	1	2
101081	8	2	1	25	1	2	4	4	2	4	2	2	2	9	2	2	9	2	2	2	2	1	2	1	2	2	99	2	2	2	9	9	1	2
101082	7	2	1	30	2	2	5	3	2	5	2	2	2	9	2	8	9	2	2	8	2	1	2	1	2	2	99	2	2	2	9	9	1	2
101083	5	2	1	23	4	3	99	1	0	2	2	2	2	9	2	2	9	2	2	8	2	1	2	1	2	2	99	2	2	2	9	9	1	2
101084	7	2	1	35	1	2	5	4	3	1	2	2	2	9	2	8	9	8	2	8	2	2	2	1	2	2	99	2	2	2	9	9	1	2
101085	5	2	1	25	2	2	3	2	1	5	2	2	2	9	2	2	9	8	8	8	2	1	2	1	2	2	99	2	2	2	9	9	1	2
101086	7	2	1	19	2	2	4	1	99	1	2	2	2	9	2	2	9	2	2	2	2	1	2	1	2	2	99	2	2	2	9	9	1	2
101087	5	2	1	35	1	2	7	6	5	3	2	2	2	9	2	2	9	8	8	8	2	1	2	1	2	2	99	2	2	2	9	9	1	2
101088	7	2	1	42	1	2	3	2	1	1	2	2	2	9	2	8	9	2	2	8	2	1	2	1	2	2	99	2	2	2	9	9	1	2
101089	5	2	1	19	3	3	99	1	0	5	2	2	2	9	2	2	9	2	2	8	2	1	2	1	2	2	99	2	2	2	9	9	1	2
101090	7	2	1	38	1	2	4	3	2	2	2	2	2	9	2	8	9	8	2	8	2	2	2	1	2	2	99	2	2	2	9	9	1	2
101091	5	2	1	19	3	3	99	1	0	5	8	8	8	9	8	2	9	8	8	8	2	1	2	1	2	2	99	2	2	2	9	9	1	2
101092	7	2	1	40	1	2	6	4	3	1	2	2	2	9	2	2	9	2	2	8	2	1	2	1	2	2	99	2	2	2	9	9	1	2
101093	5	2	1	14	3	3	99	1	0	4	2	2	2	9	2	2	9	2	2	8	2	1	2	1	2	2	99	2	2	2	9	9	1	2
101094	8	2	1	33	1	2	4	3	2	2	2	2	2	9	2	2	9	2	2	2	2	1	2	1	2	2	99	2	2	2	9	9	1	2
101095	8	2	1	25	2	2	3	2	1	5	2	2	2	9	8	2	9	2	2	2	2	1	2	1	2	2	99	2	2	2	9	9	1	2
101096	7	2	1	35	1	2	7	4	3	2	2	2	2	9	2	2	9	8	2	8	2	1	2	1	2	2	99	2	2	2	9	9	1	2
101097	5	2	1	27	3	2	4	3	2	3	2	2	2	9	2	2	9	8	8	8	2	1	2	1	2	2	99	2	2	2	9	9	1	2
101098	7	2	1	27	4	2	3	2	1	1	2	2	2	9	2	2	9	2	2	8	2	1	2	1	2	2	99	2	2	2	9	9	1	2
101099	5	2	1	27	4	2	4	3	2	4	2	2	2	9	2	2	9	8	8	8	2	1	2	1	2	2	99	2	2	2	9	9	1	2
101100	7	2	1	21	3	2	3	1	99	3	2	2	2	9	2	2	9	2	2	2	2	1	2	1	2	2	99	2	2	2	9	9	1	2
101101	5	2	1	19	3	3	99	2	1	4	2	2	2	9	2	2	9	8	8	8	2	1	2	1	2	2	99	2	2	2	9	9	1	2
101102	7	2	1	23	1	2	3	2	1	2	2	2	2	9	2	2	9	2	2	8	2	1	2	1	2	2	99	2	2	2	9	9	1	2
101103	5	2	1	33	1	2	5	4	3	5	2	2	2	9	2	2	9	2	2	8	2	1	2	1	2	2	99	2	2	2	9	9	1	2
101104	7	2	1	24	4	2	2	1	99	1	2	2	2	9	2	2	9	2	2	2	2	1	2	1	2	2	99	2	2	2	9	9	1	2
101105	5	2	1	34	1	1	3	2	1	2	2	2	2	9	2	2	9	8	8	8	2	1	2	1	2	2	99	2	2	2	9	9	1	2
101106	7	2	1	20	3	2	3	1	99	5	2	2	2	9	2	2	9	2	2	8	2	1	2	1	2	2	99	2	2	2	9	9	1	2
101107	8	2	1	26	2	2	4	3	2	4	2	2	2	9	2	2	9	8	8	8	2	1	2	1	2	2	99	2	2	2	9	9	1	2
101108	7	2	1	32	2	2	4	3	2	1	2	2	2	9	2	2	9	2	2	2	2	1	2	1	2	2	99	2	2	2	9	9	1	2
101109	5	2	1	20	1	3	99	1	0	3	2	2	2	9	2	2	9	8	2	8	2	1	2	1	2	2	99	2	2	2	9	9	1	2
101110	7	2	1	32	3	2	5	3	2	2	2	2	2	9	2	2	9	8	2	8	2	1	2	1	2	2	99	2	2	2	9	9	1	2
101111	5	2	1	20	2	3	99	2	0	6	2	2	2	9	2	2	9	8	8	8	2	1	2	1	2	2	99	2	2	2	9	9	1	2
101112	7	2	1	30	2	2	2	4	3	1	2	2	2	9	2	8	9	8	2	8	2	1	2	1	2	2	99	2	2	2	9	9	1	2
101113	5	2	1	26	2	2	5	4	3	5	8	2	2	9	2	2	9	8	8	8	2	1	2	1	2	2	99	2	2	2	9	9	1	2
101114	6	2	1	32	2	1	5	3	2	8	2	2	2	9	2	2	9	2	2	2	2	1	2	1	2	2	99	2	2	2	9	9	1	2
101115	8	2	1	21	3	2	2	1	99	4	2	2	2	9	2	2	9	2	2	2	2	2	2	1	2	2	99	2	2	2	9	9	1	2
101116	7	2	1	33	3	2	5	4	3	2	2	2	2	9	2	2	9	2	2	2	2	1	2	1	2	2	99	2	2	2	9	9	1	2
101117	5	2	1	26	2	2	5	4	3	4	2	2	2	9	2	2	9	8	8	8	2	1	2	1	2	2	99	2	2	2	9	9	1	2
101118	8	2	1	18	2	2	2	1	99	2	2	2	2	9	2	2	9	2	2	2	2	2	2	1	2	2	99	2	2	2	9	9	1	2
101119	7	2	1	39	2	2	6	4	3	1	2	2	2	9	2	8	9	2	2	8	2	1	2	1	2	2	99	2	2	2	9	9	1	2
101120	8	2	1	19	4	2	2	1	99	4	2	2	2	9	2	8	9	2	2	2	2	2	2	1	2	2	99	2	2	2	9	9	1	2
101121	7	2	1	25	4	2	2	1	99	1	2	2	2	9	2	8	9	2	2	8	2	2	2	1	2	2	99	2	2	2	9	9	1	2
101122	5	2	1	21	3	3	99	2	1	1	2	2	2	9	2	2	9	8	8	8	2	1	2	1	2	2	99	2	2	2	9	9	1	2
101123	5	2	1	24	4	2	3	2	1	2	2	2	2	9	2	2	9	8	8	8	2	1	2	1	2	2	99	2	2	2	9	9	1	2
101124	5	2	1	29	2	3	99	2	1	3	8	2	2	9	2	1	1	8	8	8	2	1	2	1	2	2	99	2	2	2	9	9	1	2
101125	4	2	1	21	2	2	3	1	99	6	2	2	2	9	2	2	9	2	2	2	2	1	2	1	2	2	99	2	2	2	9	9	1	2
101126	8	2	1	22	2	2	3	2	0	6	2	2	2	9	2	2	9	2	2	8	2	1	2	1	2	2	99	2	2	2	9	9	1	2
101127	8	2	1	30	2	2	5	4	3	6	2	2	2	9	2	2	9	2	2	2	2	1	2	1	2	2	99	2	2	2	9	9	1	2
101128	6	2	1	33	2	2	3	2	1	5	2	2	2	9	2	2	9	2	2	8	2	1	2	1	2	2	99	2	2	2	9	9	1	2
101129	8	2	1	21	3	2	3	2	1	2	2	2	2	9	2	2	9	2	2	2	2	1	2	1	2	2	99	2	2	2	9	9	1	2
101130	4	2	1	22	3	2	3	2	1	9	2	2	2	9	8	2	9	2	2	2	2	2	2	1	2	2	99	2	2	2	9	9	1	2
101131	5	2	1	28	2	2	2	1	99	3	2	2	2	9	2	2	9	2	2	2	2	1	2	1	2	2	99	2	2	2	9	9	1	2
101132	8	2	1	21	2	2	2	1	99	6	2	2	2	9	2	2	9	2	2	2	2	1	2	1	2	2	99	2	2	2	9	9	1	2
101133	8	2	1	24	2	2	5	3	2	7	2	2	2	9	2	2	9	2	2	2	2	1	2	1	2	2	99	2	2	2	9	9	1	2
101134	4	2	1	22	2	2	5	4	3	3	2	2	2	9	2	2	9	2	2	2	2	1	2	1	2	2	99	2	2	2	9	9	1	2
101135	7	2	1	36	2	2	6	6	5	3	2	2	2	9	2	2	9	2	2	2	2	1	2	1	2	2	99	2	2	2	9	9	1	2
101136	6	2	1	33	1	1	5	4	3	4	2	2	2	9	2	2	9	2	2	2	2	1	2	1	2	2	99	2	2	2	9	9	1	2
101137	8	2	1	31	4	2	3	1	99	5	2	2	2	9	2	2	9	2	2	2	2	2	2	1	2	2	99	2	2	2	9	9	1	2
101138	4	2	1	23	3	2	5	3	2	7	2	2	2	9	2	2	9	2	2	2	2	1	2	1	2	2	99	2	2	2	9	9	1	2
101139	8	2	1	19	2	2	2	2	99	4	2	2	2	9	2	2	9	2	2	2	2	1	2	1	2	2	99	2	2	2	9	9	1	2
101140	8	2	1	33	3	1	5	4	3	5	2	2	8	9	2	2	9	2	2	2	2	1	2	1	2	2	99	2	2	2	9	9	1	2
101141	8	2	1	29	1	2	3	2	1	4	2	2	2	9	2	2	9	2	2	2	2	1	2	1	2	2	99	2	2	2	9	9	1	2
101142	4	2	1	22	3	2	3	3	1	6	2	2	2	9	2	2	9	2	2	2	2	3	2	1	2	2	99	2	2	2	9	9	1	2
101143	8	2	1	25	2	2	5	4	3	2	2	2	2	9	2	2	9	2	2	2	2	1	2	1	2	2	99	2	2	2	9	9	1	2
101144	6	2	1	32	1	2	6	6	4	8	2	2	2	9	2	2	9	2	2	2	2	1	2	1	2	2	99	2	2	2	9	9	1	2
101145	8	2	1	38	2	2	3	4	3	4	2	2	2	9	2	1	1	2	2	2	2	1	2	1	2	2	99	2	2	2	9	9	1	2
101146	6	2	1	25	3	2	3	2	0	8	2	2	2	9	2	2	9	2	2	2	2	1	2	1	2	2	99	2	2	2	9	9	1	2
101147	4	2	1	24	3	2	99	3	2	3	2	2	2	9	2	2	9	2	2	2	2	1	2	1	2	2	99	2	2	2	9	9	1	2
101148	6	2	1	25	4	2	2	2	0	9	1	2	2	9	2	8	9	1	2	2	2	1	2	1	2	2	99	2	2	2	9	9	1	2
101149	8	2	1	25	1	2	4	7	2	8	2	2	2	9	2	2	9	2	2	2	2	1	2	1	2	2	99	2	2	2	9	9	1	2
101150	8	2	1	28	4	2	3	4	1	4	2	2	2	9	2	2	9	2	2	2	2	1	2	1	2	2	99	2	2	2	9	9	1	2
101151	8	2	1	28	2	2	4	3	2	6	2	2	2	9	2	2	9	2	2	2	2	1	2	1	2	2	99	2	2	2	9	9	1	2
101152	2	2	1	29	2	2	4	3	2	4	8	2	2	9	2	2	9	2	2	2	2	1	2	1	2	2	99	2	2	2	9	9	1	2
101153	4	2	1	22	3	2	2	1	0	99	2	2	2	9	8	2	9	2	2	2	2	2	2	1	2	2	99	2	2	2	9	9	1	2
101154	8	2	1	30	2	2	3	2	1	8	2	2	2	9	2	2	9	2	2	2	2	1	2	1	2	2	99	2	2	2	9	9	1	2
101155	6	2	1	35	2	2	5	4	3	8	2	2	2	9	2	2	9	2	1	2	2	3	2	1	1	2	99	2	1	2	9	9	1	2
101156	8	2	1	20	3	1	2	2	1	2	2	2	2	9	2	2	9	2	2	2	2	1	2	1	2	2	99	2	2	2	9	9	1	2
101157	8	2	1	14	2	3	6	1	99	7	2	2	2	9	2	2	9	2	2	2	2	1	2	1	2	2	99	2	2	2	9	9	1	2
101158	8	2	1	22	1	2	2	1	99	8	2	2	2	9	2	2	9	2	2	2	2	2	2	1	2	2	99	2	2	2	9	9	1	2
101159	6	2	1	32	2	2	3	3	2	5	2	2	2	9	2	2	9	2	2	2	2	1	2	1	2	2	99	2	2	2	9	9	1	2
101160	4	2	1	28	2	2	2	1	0	3	2	2	2	9	2	2	9	2	2	2	2	1	2	1	2	2	99	2	2	2	9	9	1	2
101161	2	2	1	23	3	3	4	1	99	3	8	2	2	9	2	2	9	2	2	2	2	1	2	1	2	2	99	2	2	2	9	9	1	2
101162	6	2	1	27	2	2	4	3	2	3	8	2	2	9	2	2	9	2	2	8	2	1	2	1	2	2	99	2	2	2	9	9	1	2
101163	4	2	1	35	2	2	4	3	1	6	2	2	2	9	2	2	9	2	2	2	2	1	2	1	2	2	99	2	2	2	9	9	1	2
101164	4	2	1	33	2	2	3	3	2	7	2	1	2	9	2	2	9	2	2	2	2	1	2	1	2	2	99	2	2	2	9	9	1	2
101165	8	2	1	23	3	2	4	3	2	4	2	2	8	9	8	2	9	8	2	2	2	1	2	1	2	2	99	2	2	2	9	9	1	2
101166	8	2	1	17	3	3	99	1	0	5	2	2	2	9	1	2	9	8	8	8	2	1	2	1	2	2	99	2	2	2	9	9	1	2
101167	8	2	1	38	2	1	5	4	3	3	2	2	2	9	2	2	9	2	2	2	2	1	2	1	2	2	99	2	2	2	9	9	1	2
101168	8	2	1	23	1	2	2	1	99	3	2	2	2	9	2	2	9	8	2	2	2	1	2	1	2	2	99	2	2	2	9	9	1	2
101169	4	2	1	26	4	2	2	1	0	2	2	2	2	9	2	2	9	2	2	2	2	1	2	1	2	2	99	2	2	2	9	9	1	2
101170	8	2	1	24	1	2	3	2	1	6	2	2	2	9	2	2	9	2	2	2	2	1	2	1	2	2	99	2	2	2	9	9	1	2
101171	8	2	1	35	1	2	3	2	1	6	2	2	2	9	2	2	9	2	2	2	2	1	2	1	2	2	99	2	2	2	9	9	1	2
101172	4	2	1	25	3	2	5	3	2	6	2	2	2	9	2	2	9	2	2	2	2	1	2	1	2	2	99	2	2	2	9	9	1	2
101173	4	2	1	20	2	2	2	1	0	8	8	2	2	9	2	2	9	2	2	2	2	2	2	1	2	2	99	2	2	2	9	9	1	2
101174	8	2	1	35	2	2	3	2	1	3	2	2	2	9	2	2	9	8	2	8	2	2	2	1	2	2	99	2	2	2	9	9	1	2
101175	8	2	1	23	1	2	5	2	1	4	2	2	2	9	2	2	9	2	2	2	2	1	2	1	2	2	99	2	2	2	9	9	1	2
101176	8	2	1	24	1	2	3	3	1	5	2	2	2	9	2	2	9	2	2	2	2	2	2	1	2	2	99	2	2	2	9	9	1	2
101177	6	2	1	33	2	2	5	4	3	3	2	2	2	9	2	2	9	2	2	8	2	1	2	1	2	2	99	2	2	2	9	9	1	2
101178	8	2	1	31	1	2	6	4	3	7	2	2	2	9	2	2	9	2	2	2	2	1	2	1	2	2	99	2	2	2	9	9	1	2
101179	4	2	1	26	2	2	3	2	1	6	2	2	2	9	2	2	9	2	2	2	2	1	2	1	2	2	99	2	2	2	9	9	1	2
101180	4	2	1	25	1	2	4	4	3	4	2	2	8	9	2	2	9	2	2	2	2	2	2	1	2	2	99	2	2	2	9	9	1	2
101181	8	2	1	33	3	1	6	5	4	6	2	2	2	9	2	2	9	2	2	2	2	1	2	1	2	2	99	2	2	2	9	9	1	2
101182	8	2	1	35	1	2	2	2	99	4	2	2	2	9	2	2	9	2	2	2	2	1	2	1	2	2	99	2	2	2	9	9	1	2
101183	8	2	1	38	2	1	5	3	2	6	2	2	2	9	2	2	9	2	2	2	2	1	2	1	2	2	99	2	2	2	9	9	1	2
101184	8	2	1	26	1	2	3	1	99	4	2	2	2	9	2	2	9	2	2	2	2	1	2	1	2	2	99	2	2	2	9	9	1	2
101185	8	2	1	27	2	2	3	2	1	5	2	2	2	9	2	2	9	2	2	8	2	1	2	1	2	2	99	2	2	2	9	9	1	2
101186	6	2	1	19	3	1	3	1	0	9	2	2	2	9	2	2	9	2	2	2	2	2	2	1	2	2	99	2	2	2	9	9	1	2
101187	4	2	1	27	2	2	3	2	1	5	2	2	2	9	2	2	9	2	2	2	2	1	2	1	2	2	99	2	2	2	9	9	1	2
101188	4	2	1	28	2	2	99	4	3	5	2	2	2	9	2	2	9	2	2	2	2	2	2	1	2	2	99	2	2	2	9	9	1	2
101189	8	2	1	23	3	2	3	2	1	7	2	2	2	9	2	2	9	2	2	8	2	1	2	1	2	2	99	2	2	2	9	9	1	2
101190	8	2	1	23	3	2	3	2	1	8	2	2	2	9	2	2	9	8	2	2	2	1	2	1	2	2	99	2	2	2	9	9	1	2
101191	8	2	1	32	1	2	5	4	3	4	2	2	2	9	2	1	1	8	2	2	2	1	2	1	2	2	99	2	2	2	9	9	1	2
101192	8	2	1	31	1	2	5	4	3	5	2	2	2	9	2	8	9	2	2	2	2	1	2	1	2	2	99	2	2	2	9	9	1	2
101193	8	2	1	30	2	2	5	4	3	4	2	2	2	9	2	2	9	2	2	2	2	1	2	1	2	2	99	2	2	2	9	9	1	2
101194	8	2	1	26	2	2	2	2	1	5	2	2	2	9	2	2	9	2	2	2	2	1	2	1	2	2	99	2	2	2	9	9	1	2
101195	4	2	1	28	1	2	3	2	1	7	2	2	2	9	2	2	9	2	2	2	2	1	2	1	2	2	99	2	2	2	9	9	1	2
101196	8	2	1	27	3	2	4	2	1	4	8	2	2	9	2	1	1	2	2	2	2	2	2	1	2	2	99	2	2	2	9	9	1	2
101197	8	2	1	26	4	1	2	1	99	2	2	2	2	9	2	2	9	2	2	2	2	1	2	1	2	2	99	2	2	2	9	9	1	2
101198	8	2	1	26	3	2	4	3	2	7	2	2	2	9	2	2	9	2	2	2	2	1	2	1	2	2	99	2	2	2	9	9	1	2
101199	8	2	1	18	1	2	10	2	1	4	2	2	2	9	2	2	9	2	2	2	2	1	2	1	2	2	99	2	2	2	9	9	1	2
101200	8	2	1	26	4	2	3	2	1	4	2	2	2	9	2	2	9	2	2	2	2	1	2	1	2	2	99	2	2	2	9	9	1	2
101201	1	2	1	21	2	2	3	2	1	5	8	2	2	9	2	2	9	2	2	8	2	1	2	1	2	2	99	2	2	2	9	9	1	2
101202	4	2	1	33	1	2	5	3	2	3	2	2	2	9	2	2	9	2	2	2	2	2	2	1	2	2	99	2	2	2	9	9	1	2
101203	4	2	1	32	2	2	5	4	3	8	2	2	2	9	2	2	9	2	2	2	2	1	2	1	2	2	99	2	2	2	9	9	1	2
101204	8	2	1	21	2	3	99	1	0	2	2	2	2	9	2	2	9	8	8	8	2	1	2	1	2	2	99	2	2	2	9	9	1	2
101205	6	2	1	29	3	3	2	1	0	5	8	2	2	9	2	2	9	2	2	8	2	1	2	1	2	2	99	2	2	2	9	9	1	2
101206	1	2	1	27	3	1	2	2	0	6	2	2	2	9	2	2	9	2	2	2	2	1	2	1	2	2	99	2	2	2	9	9	1	2
101207	4	2	1	24	2	2	3	2	1	5	2	2	2	9	2	2	9	2	2	2	2	1	2	1	2	2	99	2	2	2	9	9	1	2
101208	5	2	1	26	1	3	99	1	0	7	8	8	8	9	8	2	9	8	8	8	2	1	2	1	2	2	99	2	2	2	9	9	1	2
101209	5	2	1	30	1	2	6	5	4	6	8	2	2	9	2	2	9	8	8	8	2	1	2	1	2	2	99	2	2	2	9	9	1	2
101210	5	2	1	39	2	2	5	4	3	3	2	2	2	9	2	2	9	8	8	8	2	1	2	1	2	2	99	2	2	2	9	9	1	2
101211	8	2	1	19	1	3	6	1	99	4	2	2	2	9	2	2	9	2	2	2	2	1	2	1	2	2	99	2	2	2	9	9	1	2
101212	8	2	1	30	1	2	4	4	2	5	2	2	2	9	2	2	9	2	2	2	2	2	2	1	2	2	99	2	2	2	9	9	1	2
101213	8	2	1	22	3	2	3	3	1	6	2	2	2	9	2	2	9	2	2	2	2	1	2	1	2	2	99	2	2	2	9	9	1	2
101214	8	2	1	20	4	2	6	1	99	4	2	2	2	9	2	2	9	2	2	2	2	1	2	1	2	2	99	2	2	2	9	9	1	2
101215	8	2	1	27	3	2	4	3	2	4	2	2	2	9	2	2	9	2	2	2	2	1	2	1	2	2	99	2	2	2	9	9	1	2
101216	6	2	1	27	2	2	5	3	3	8	2	2	2	9	2	2	9	1	2	2	2	1	1	1	2	2	99	2	2	2	9	9	1	2
101217	8	2	1	29	2	2	4	5	3	3	2	2	2	9	2	2	9	2	2	2	2	1	2	1	2	2	99	2	2	2	9	9	1	2
101218	8	2	1	28	4	3	99	1	0	5	8	2	2	9	2	2	9	2	2	8	2	1	2	1	2	2	99	2	2	2	9	9	1	2
101219	5	2	1	25	1	2	7	5	4	4	2	2	2	9	2	2	9	2	2	2	2	1	2	1	2	2	99	2	2	2	9	9	1	2
101220	4	2	1	27	2	2	3	2	1	5	2	2	2	9	2	2	9	2	2	2	2	1	2	1	2	2	99	2	2	2	9	9	1	2
101221	8	2	1	22	1	2	3	1	99	6	2	2	2	9	2	2	9	2	2	2	2	1	2	1	2	2	99	2	2	2	9	9	1	2
101222	6	2	1	30	1	2	5	3	2	4	2	2	2	9	2	2	9	2	2	8	2	1	2	1	2	2	99	2	2	2	9	9	1	2
101223	8	2	1	23	3	2	2	1	99	4	2	2	2	9	2	1	2	2	2	2	2	1	2	1	2	2	99	2	2	2	9	9	1	2
101224	8	2	1	31	1	2	3	2	1	4	2	2	2	9	2	2	9	2	2	2	2	1	2	1	2	2	99	2	2	2	9	9	1	2
101225	8	2	1	35	1	2	2	4	3	8	2	2	2	9	2	2	9	2	2	2	2	1	2	1	2	2	99	2	2	2	9	9	1	2
101226	8	2	1	16	3	3	99	1	0	6	2	2	2	9	2	2	9	2	2	8	2	1	2	1	2	2	99	2	2	2	9	9	1	2
101227	8	2	1	28	2	2	5	1	99	2	2	2	2	9	2	2	9	2	2	2	2	1	2	1	2	2	99	2	2	2	9	9	1	2
101228	8	2	1	32	4	2	2	1	99	4	2	2	2	9	2	2	9	2	2	2	2	1	2	1	2	2	99	2	2	2	9	9	1	2
101229	8	2	1	31	2	2	4	3	2	3	8	2	2	9	2	2	9	8	8	8	2	3	2	1	2	2	99	2	2	2	9	9	1	2
101230	2	2	1	24	1	2	2	1	99	8	2	2	2	9	2	2	9	2	2	8	2	1	2	1	2	2	99	2	2	2	9	9	1	2
101231	4	2	1	25	1	2	5	4	3	3	2	2	2	9	2	2	9	2	2	2	2	1	2	1	2	2	99	2	2	2	9	9	1	2
101232	8	2	1	24	4	1	2	3	99	4	2	2	2	9	2	2	9	2	2	2	2	1	2	1	2	2	99	2	2	2	9	9	1	2
101233	6	2	1	25	1	2	3	2	1	5	8	2	2	9	2	2	9	2	2	8	2	1	2	1	2	2	99	2	2	2	9	9	1	2
101234	8	2	1	39	2	2	4	4	3	5	2	2	2	9	2	2	9	2	2	2	2	1	2	1	2	2	99	2	2	2	9	9	1	2
101235	8	2	1	32	3	2	5	4	3	7	2	2	2	9	2	2	9	2	2	2	2	1	2	1	2	2	99	2	2	2	9	9	1	2
101236	8	2	1	20	3	3	3	1	99	5	2	2	2	9	2	2	9	2	2	2	2	1	2	1	2	2	99	2	2	2	9	9	1	2
101237	8	2	1	21	1	2	2	1	99	5	2	2	2	9	2	2	9	2	2	2	2	1	2	1	2	2	99	2	2	2	9	9	1	2
101238	8	2	1	28	2	2	3	2	1	2	2	2	2	9	2	2	9	2	2	2	2	1	2	1	2	2	99	2	2	2	9	9	1	2
101239	8	2	1	23	1	2	3	2	1	1	2	2	2	9	2	2	9	2	2	2	2	1	2	1	2	2	99	2	2	2	9	9	1	2
101240	8	2	1	29	2	1	4	3	2	6	2	2	2	9	2	2	9	1	2	8	2	1	2	1	2	2	99	2	2	2	9	9	1	2
101241	4	2	1	23	1	2	4	3	2	1	2	2	2	9	2	2	9	2	2	2	2	1	2	1	2	2	99	2	2	2	9	9	1	2
101242	1	2	1	30	1	2	5	4	3	3	8	2	2	9	2	2	9	8	2	8	2	1	2	1	2	2	99	2	2	2	9	9	1	2
101243	6	2	1	18	2	3	5	1	0	2	2	2	2	9	2	2	9	2	2	8	2	1	2	1	2	2	99	2	2	2	9	9	1	2
101244	6	2	1	18	3	2	2	2	99	4	2	2	2	9	2	2	9	2	2	2	2	1	2	1	2	2	99	2	2	2	9	9	1	2
101245	1	2	1	32	3	1	6	3	2	6	2	2	2	9	2	2	9	2	2	2	2	1	2	1	2	2	99	2	2	2	9	9	1	2
101246	8	2	1	23	3	2	2	2	1	4	2	2	2	9	2	2	9	2	2	2	2	1	2	1	2	2	99	2	2	2	9	9	1	2
101247	8	2	1	28	1	2	4	3	2	4	2	2	2	9	8	2	9	8	8	8	2	2	2	1	2	2	99	2	2	2	9	9	1	2
101248	8	2	1	28	3	2	3	1	99	4	2	2	2	9	2	2	9	2	2	2	2	1	2	1	2	2	99	2	2	2	9	9	1	2
101249	8	2	1	22	3	3	99	1	0	2	2	2	2	9	8	2	9	8	8	8	2	1	2	1	2	2	99	2	2	2	9	9	1	2
101250	8	2	1	28	3	1	4	3	2	6	2	2	2	9	2	2	9	2	2	2	2	1	2	1	2	2	99	2	2	2	9	9	1	2
101251	6	2	1	29	3	1	3	2	1	6	2	2	2	9	2	2	9	2	2	2	2	1	2	1	2	2	99	2	2	2	9	9	1	2
101252	6	2	1	35	1	2	4	5	4	5	8	1	2	9	2	2	9	2	2	2	2	1	2	1	2	2	99	2	2	2	9	9	1	2
101253	1	2	1	24	4	1	2	1	0	6	2	2	2	9	2	2	9	2	2	2	2	1	2	1	2	2	99	2	2	2	9	9	1	2
101254	1	2	1	20	2	3	2	1	0	99	2	2	8	9	2	2	9	2	2	2	2	2	2	1	2	2	99	2	2	2	9	9	1	2
101255	8	2	1	33	1	2	4	3	2	3	2	2	2	9	2	2	9	2	2	8	2	1	2	1	2	2	99	2	2	2	9	9	1	2
101256	6	2	1	34	1	2	6	4	3	5	2	2	2	9	2	2	9	2	8	2	2	1	2	1	2	2	99	2	2	2	9	9	1	2
101257	6	2	1	29	3	2	4	5	2	8	2	2	2	9	2	2	9	2	2	2	2	1	2	1	2	2	99	2	2	2	9	9	1	2
101258	8	2	1	24	4	3	99	1	0	2	2	2	2	9	2	2	9	8	8	8	2	1	2	1	2	2	99	2	2	2	9	9	1	2
101259	2	2	1	19	2	2	2	1	99	8	2	2	2	9	2	2	9	2	2	2	2	1	2	1	2	2	99	2	2	2	9	9	1	2
101260	6	2	1	20	3	3	3	1	0	5	2	2	2	9	2	2	9	2	2	8	2	1	2	1	2	2	99	2	2	2	9	9	1	2
101261	1	2	1	19	2	3	99	1	0	4	8	2	2	9	2	2	9	1	2	8	2	1	2	1	2	2	99	2	2	2	9	9	1	2
101262	8	2	1	28	2	2	3	4	1	8	2	2	2	9	2	2	9	1	2	8	2	1	2	1	2	2	99	2	2	2	9	9	1	2
101263	8	2	1	27	1	2	4	3	2	3	2	2	2	9	2	2	9	2	2	2	2	1	2	1	2	2	99	2	2	2	9	9	1	2
101264	8	2	1	27	3	2	3	2	1	4	2	2	2	9	2	2	9	2	2	2	2	1	2	1	2	2	99	2	2	2	9	9	1	2
101265	8	2	1	21	4	3	99	1	0	5	2	2	2	9	2	2	9	2	2	8	2	3	2	1	2	2	99	2	2	2	9	9	1	2
101266	8	2	1	20	3	3	99	2	0	2	2	2	2	9	2	2	9	2	1	8	2	1	2	1	2	2	99	2	2	2	9	9	1	2
101267	2	2	1	38	1	2	4	5	4	8	2	2	2	9	2	2	9	2	2	2	2	1	2	1	2	2	99	2	2	2	9	9	1	2
101268	1	2	1	27	2	3	99	1	0	2	8	2	2	9	2	2	9	2	2	8	2	1	2	1	2	2	99	2	2	2	9	9	1	2
101269	8	2	1	21	1	3	99	1	0	8	2	2	2	9	2	2	9	2	2	8	2	1	2	1	2	2	99	2	2	2	9	9	1	2
101270	6	2	1	28	2	2	4	3	2	7	2	1	2	9	2	2	9	2	2	2	2	1	2	1	1	2	99	2	2	2	9	9	1	2
101271	5	2	1	32	1	2	99	4	99	4	2	2	2	9	2	2	9	2	2	2	2	1	2	1	2	2	99	2	2	2	9	9	1	2
101272	2	2	1	28	4	2	2	1	99	7	2	2	2	9	2	2	9	2	2	2	2	1	2	1	2	2	99	2	2	2	9	9	1	2
101273	8	2	1	18	2	2	3	2	1	2	2	2	2	9	2	2	9	2	2	2	2	1	2	1	2	2	99	2	2	2	9	9	1	2
101274	6	2	1	26	4	1	2	1	0	8	2	2	2	9	2	2	9	2	2	2	2	1	2	1	2	2	99	2	2	2	9	9	1	2
101275	8	2	1	28	4	2	4	4	3	8	2	2	2	9	8	2	9	8	2	2	2	1	2	1	2	2	99	2	2	2	9	9	1	2
101276	6	2	1	32	1	2	5	4	3	2	8	2	2	9	2	2	9	2	2	8	2	1	2	1	2	2	99	2	2	2	9	9	1	2
101277	8	2	1	22	2	3	3	2	1	2	2	2	2	9	2	2	9	2	2	2	2	1	2	1	2	2	99	2	2	2	9	9	1	2
101278	8	2	1	22	2	3	99	1	0	7	2	2	2	9	2	2	9	2	1	8	2	1	2	1	2	2	99	2	2	2	9	9	1	2
101279	8	2	1	19	3	3	4	1	99	4	2	2	2	9	2	2	9	2	2	2	2	1	2	1	2	2	99	2	2	2	9	9	1	2
101280	8	2	1	19	2	3	99	1	0	3	2	2	2	9	8	2	9	8	8	8	2	1	2	1	2	2	99	2	2	2	9	9	1	2
101281	2	2	1	40	2	1	7	6	4	8	2	2	2	9	2	2	9	2	2	2	2	1	2	1	2	2	99	2	2	2	9	9	1	2
101282	6	2	1	32	1	2	3	3	1	5	2	2	2	9	8	2	9	2	2	8	2	1	2	1	2	2	99	2	2	2	9	9	1	2
101283	6	2	1	37	1	2	4	3	1	8	2	2	2	9	2	8	9	2	2	2	2	2	2	1	2	2	99	2	2	2	9	9	1	2
101284	2	2	1	39	3	2	4	3	2	4	2	2	2	9	2	2	9	2	2	2	2	1	2	1	2	2	99	2	2	2	9	9	1	2
101285	8	2	1	29	2	2	4	3	2	4	2	2	2	9	2	8	9	8	8	8	2	1	2	1	2	2	99	2	2	2	9	9	1	2
101286	6	2	1	23	4	3	3	3	0	2	2	2	2	9	2	2	9	2	2	8	2	1	2	1	2	2	99	2	2	2	9	9	1	2
101287	6	2	1	40	1	1	8	7	6	9	2	2	2	9	2	2	9	2	2	2	2	1	2	1	2	2	99	2	2	2	9	9	1	2
101288	6	2	1	31	4	2	3	3	1	3	2	2	2	9	2	2	9	2	2	8	2	1	2	1	2	2	99	2	2	2	9	9	1	2
101289	8	2	1	29	1	2	4	3	2	3	2	2	2	9	2	1	1	2	2	2	2	1	2	1	2	2	99	2	2	2	9	9	1	2
101290	8	2	1	23	2	3	3	2	1	5	2	2	2	9	2	2	9	2	2	2	2	1	2	1	2	2	99	2	2	2	9	9	1	2
101291	2	2	1	25	3	3	1	3	99	3	2	2	2	9	2	2	9	2	2	2	2	1	2	1	2	2	99	2	2	2	9	9	1	2
101292	1	2	1	21	3	1	2	2	99	7	2	2	2	9	2	2	9	2	2	2	2	1	2	1	2	2	99	2	2	2	9	9	1	2
101293	5	2	1	35	3	2	99	1	99	6	2	2	2	9	2	2	9	2	2	2	2	1	2	1	2	2	99	2	2	2	9	9	1	2
101294	8	2	1	20	3	3	2	3	1	2	8	2	2	9	2	2	9	8	8	8	2	1	2	1	2	2	99	2	2	2	9	9	1	2
101295	1	2	1	25	2	2	3	2	1	2	8	2	2	9	2	2	9	8	8	8	2	1	2	1	2	2	99	2	2	2	9	9	1	2
101296	8	2	1	28	1	3	3	2	1	5	2	2	2	9	2	2	9	2	2	2	2	1	2	1	2	2	99	2	2	2	9	9	1	2
101297	8	2	1	28	2	2	4	3	2	2	2	2	2	9	2	2	9	2	2	2	2	1	2	1	2	2	99	2	2	2	9	9	1	2
101298	1	2	1	25	4	3	99	1	0	5	8	2	2	9	2	2	9	8	2	8	2	1	2	1	2	2	99	2	2	2	9	9	1	2
101299	5	2	1	29	3	2	5	4	3	4	2	2	2	9	2	2	9	2	2	8	2	1	2	1	2	2	99	2	2	2	9	9	1	2
101300	1	2	1	30	1	2	3	2	1	3	8	2	2	9	2	2	9	2	2	8	2	1	2	1	2	2	99	2	2	2	9	9	1	2
101301	5	2	1	18	2	3	99	2	1	6	2	2	2	9	2	2	9	2	2	8	2	1	2	1	2	2	99	2	2	2	9	9	1	2
101302	5	2	1	26	2	3	99	2	1	4	8	2	2	9	2	2	9	8	8	8	2	1	2	1	2	2	99	2	2	2	9	9	1	2
101303	5	2	1	19	1	2	99	1	99	4	2	2	2	9	2	2	9	2	2	2	2	1	2	1	2	2	99	2	2	2	9	9	1	2
101304	1	2	1	24	3	3	99	1	0	3	8	1	8	9	8	2	9	8	2	8	2	1	2	1	2	2	99	2	2	2	9	9	1	2
101305	5	2	1	22	2	2	3	2	1	2	8	2	2	9	2	2	9	8	8	8	2	1	2	1	2	2	99	2	2	2	9	9	1	2
101306	5	2	1	31	2	2	3	2	1	3	8	2	2	9	2	2	9	8	8	8	2	1	2	1	2	2	99	2	2	2	9	9	1	2
101307	1	2	1	18	3	3	99	1	0	2	8	2	2	9	2	2	9	8	2	8	2	1	2	1	2	2	99	2	2	2	9	9	1	2
101308	5	2	1	32	1	2	6	4	3	3	2	2	2	9	2	2	9	2	2	2	2	2	2	1	2	2	99	2	2	2	9	9	1	2
101309	5	2	1	30	1	2	5	4	3	7	8	2	2	9	2	2	9	8	8	8	2	1	2	1	2	2	99	2	2	2	9	9	1	2
101310	1	2	1	23	1	3	99	1	0	2	8	2	2	9	2	2	9	2	2	8	2	1	2	1	2	2	99	2	2	2	9	9	1	2
101311	5	2	1	32	2	2	6	5	4	4	8	2	2	9	2	2	9	8	8	8	2	1	2	1	2	2	99	2	2	2	9	9	1	2
101312	5	2	1	27	3	2	8	6	2	4	2	2	2	9	2	2	9	2	2	2	2	1	2	1	2	2	99	2	2	2	9	9	1	2
101313	1	2	1	30	3	2	5	3	2	3	8	2	2	9	8	2	9	8	2	8	2	1	2	1	2	2	99	2	2	2	9	9	1	2
101314	5	2	1	32	1	2	6	5	4	3	8	2	2	9	2	2	9	8	8	8	2	1	2	1	2	2	99	2	2	2	9	9	1	2
101315	8	2	1	24	3	3	3	1	0	4	2	2	2	9	2	2	9	2	2	2	2	1	2	1	2	2	99	2	2	2	9	9	1	2
101316	5	2	1	29	1	2	4	3	2	2	8	2	2	9	2	1	2	8	8	8	2	1	2	1	2	2	99	2	2	2	9	9	1	2
101317	1	2	1	25	2	2	4	3	2	4	8	2	2	9	2	2	9	8	2	8	2	1	2	1	2	2	99	2	2	2	9	9	1	2
101318	1	2	1	22	4	1	2	2	99	6	2	2	2	9	2	2	9	2	2	2	2	1	2	1	2	2	99	2	2	2	9	9	1	2
101319	5	2	1	27	2	2	3	2	1	7	2	2	2	9	2	2	9	2	2	8	2	1	2	1	2	2	99	2	2	2	9	9	1	2
101320	5	2	1	32	2	2	4	3	2	4	2	2	2	9	2	2	9	2	2	8	2	1	2	1	2	2	99	2	2	2	9	9	1	2
101321	8	2	1	28	3	2	3	2	1	6	2	2	2	9	2	2	9	2	2	8	2	1	2	1	2	2	99	2	2	2	9	9	1	2
101322	1	2	1	21	3	1	2	2	1	6	2	2	2	9	2	2	9	2	2	2	2	1	2	1	2	2	99	2	2	2	9	9	1	2
101323	1	2	1	26	1	1	1	1	1	1	2	2	2	9	2	2	9	2	2	2	2	1	2	1	2	2	99	2	2	2	9	9	1	2
101324	6	2	1	29	1	1	5	5	3	3	2	2	2	9	2	2	9	2	2	8	2	1	2	1	2	2	99	2	2	2	9	9	1	2
101325	5	2	1	20	1	3	99	1	0	3	8	2	2	9	2	2	9	8	8	8	2	1	2	1	2	2	99	2	2	2	9	9	1	2
101326	1	2	1	36	2	1	3	3	2	1	2	2	2	9	2	2	9	2	2	2	2	1	2	1	2	2	99	2	2	2	9	9	1	2
101327	5	2	1	30	1	2	5	4	3	3	8	2	2	9	2	2	9	8	8	8	2	1	2	1	2	2	99	2	2	2	9	9	1	2
101328	5	2	1	24	3	3	99	1	0	3	2	2	2	9	2	2	9	2	2	8	2	1	2	1	2	2	99	2	2	2	9	9	1	2
101329	6	2	1	30	4	1	3	2	1	8	2	2	2	9	2	2	9	2	2	2	2	1	2	1	2	2	99	2	2	2	9	9	1	2
101330	5	2	1	29	3	2	3	2	1	3	2	2	2	9	2	2	9	8	8	8	2	1	2	1	2	2	99	2	2	2	9	9	1	2
101331	1	2	1	30	1	1	8	4	99	5	2	2	2	9	2	2	9	2	2	2	2	2	2	1	2	2	99	2	2	2	9	9	1	2
101332	1	2	1	30	1	1	2	4	3	6	2	2	2	9	2	2	9	2	2	2	2	1	2	1	2	2	99	2	2	2	9	9	1	2
101333	5	2	1	25	4	2	3	2	1	2	2	2	2	9	2	2	9	2	2	8	2	1	2	1	2	2	99	2	2	2	9	9	1	2
101334	5	2	1	37	2	2	5	4	3	2	2	2	2	9	2	8	9	2	2	2	2	1	2	1	2	2	99	2	2	2	9	9	1	2
101335	6	2	1	26	3	2	2	1	0	3	8	2	2	9	8	2	9	2	2	8	2	1	2	1	2	2	99	2	2	2	9	9	1	2
101336	5	2	1	28	1	2	5	4	3	5	2	2	2	9	2	2	9	8	2	8	2	1	2	1	2	2	99	2	2	2	9	9	1	2
101337	5	2	1	23	1	3	99	2	1	3	2	2	2	9	2	2	9	2	2	8	2	1	2	1	2	2	99	2	2	2	9	9	1	2
101338	5	2	1	22	2	3	99	2	1	7	8	2	2	9	2	2	9	8	8	8	2	1	2	1	2	2	99	2	2	2	9	9	1	2
101339	5	2	1	22	3	2	3	2	1	5	8	2	2	9	2	2	9	8	8	8	2	1	2	1	2	2	99	2	2	2	9	9	1	2
101340	5	2	1	31	3	2	3	2	1	7	2	2	2	9	2	2	9	8	8	8	2	1	2	1	2	2	99	2	2	2	9	9	1	2
101341	8	2	1	22	1	2	3	3	1	6	2	2	2	9	2	2	9	2	2	2	2	2	2	1	2	2	99	2	2	2	9	9	1	2
101342	5	2	1	24	1	2	2	2	1	5	2	2	2	9	2	2	9	2	2	2	2	1	2	1	2	2	99	2	2	2	9	9	1	2
101343	5	2	1	24	2	3	99	2	1	4	8	2	2	9	2	2	9	8	8	8	2	1	2	1	2	2	99	2	2	2	9	9	1	2
101344	5	2	1	18	1	2	3	1	99	6	2	2	2	9	2	2	9	2	2	2	2	2	2	1	2	2	99	2	2	2	9	9	1	2
101345	5	2	1	18	2	3	99	1	0	1	8	2	2	9	2	2	9	8	8	8	2	1	2	1	2	2	99	2	2	2	9	9	1	2
101346	1	2	1	36	1	2	5	4	3	4	8	2	2	9	8	2	9	8	2	8	2	1	2	1	2	2	99	2	2	2	9	9	1	2
101347	5	2	1	27	2	2	5	4	3	4	8	2	2	9	2	2	9	8	8	8	2	1	2	1	2	2	99	2	2	2	9	9	1	2
101348	5	2	1	24	2	3	99	3	2	4	8	2	2	9	2	2	9	8	8	8	2	1	2	1	2	2	99	2	2	2	9	9	1	2
101349	5	2	1	35	1	1	99	4	3	4	8	8	8	9	8	2	9	8	8	8	2	1	2	1	2	2	99	2	2	2	9	9	1	2
101350	5	2	1	30	1	2	99	4	3	3	8	2	2	9	2	8	9	8	8	8	2	1	2	1	2	2	99	2	2	2	9	9	1	2
101351	5	2	1	25	1	3	99	3	2	3	8	2	2	9	2	2	9	8	8	8	2	1	2	1	2	2	99	2	2	2	9	9	1	2
101352	5	2	1	33	1	1	99	4	3	3	8	2	2	9	2	2	9	8	8	8	2	1	2	1	2	2	99	2	2	2	9	9	1	2
101353	5	2	1	30	4	2	3	2	1	3	2	2	2	9	2	2	9	8	2	8	2	1	2	1	2	2	99	2	2	2	9	9	1	2
101354	5	2	1	22	2	2	99	3	2	3	8	2	2	9	2	2	9	8	8	2	2	1	2	1	2	2	99	2	2	2	9	9	1	2
101355	8	2	1	19	2	3	99	1	0	3	8	2	2	9	2	2	9	8	8	8	2	1	2	1	2	2	99	2	2	2	9	9	1	2
101356	5	2	1	19	3	3	99	1	0	4	8	2	2	9	2	2	9	8	8	8	2	1	2	1	2	2	99	2	2	2	9	9	1	2
101357	5	2	1	32	1	3	99	3	2	4	8	2	2	9	2	2	9	8	8	8	2	1	2	1	2	2	99	2	2	2	9	9	1	2
101358	5	2	1	27	1	2	6	5	4	3	2	2	2	9	2	1	1	2	1	2	2	1	2	1	2	2	99	2	2	2	9	9	1	2
101359	1	2	1	30	2	1	2	4	3	5	2	2	2	9	2	2	9	2	2	2	2	1	2	1	2	2	99	2	2	2	9	9	1	2
101360	5	2	1	19	2	2	2	1	99	7	2	2	2	9	2	2	9	2	2	2	2	1	2	1	2	2	99	2	2	2	9	9	1	2
101361	5	2	1	19	2	3	99	1	0	3	8	2	2	9	2	2	9	8	8	8	2	1	2	1	2	2	99	2	2	2	9	9	1	2
101362	6	2	1	22	2	2	3	3	1	2	2	2	2	9	2	2	9	2	2	8	2	1	2	1	2	2	99	2	2	2	9	9	1	2
101363	6	2	1	30	1	1	3	3	2	8	2	2	2	9	2	2	9	2	2	2	2	2	2	1	2	2	99	2	2	2	9	9	1	2
101364	5	2	1	30	2	1	99	2	1	3	8	2	2	9	2	2	9	8	8	8	2	1	2	1	2	2	99	2	2	2	9	9	1	2
101365	5	2	1	16	2	3	99	1	0	3	8	2	2	9	2	2	9	8	8	8	2	1	2	1	2	2	99	2	2	2	9	9	1	2
101366	5	2	1	27	2	2	6	3	2	7	2	2	2	9	2	2	9	2	2	8	2	1	2	1	2	2	99	2	2	2	9	9	1	2
101367	5	2	1	32	1	2	99	5	4	5	8	2	2	9	2	8	9	8	8	8	2	1	2	1	2	2	99	2	2	2	9	9	1	2
101368	2	2	1	35	1	1	6	3	2	8	2	2	2	9	2	2	9	2	2	2	2	2	2	1	2	2	99	2	2	2	9	9	1	2
101369	5	2	1	27	1	3	99	3	2	3	8	2	2	9	2	2	9	8	8	8	2	1	2	1	2	2	99	2	2	2	9	9	1	2
101370	2	2	1	27	3	2	3	3	1	7	2	2	2	9	2	2	9	2	2	2	2	1	2	1	2	2	99	2	2	2	9	9	1	2
101371	5	2	1	27	4	1	99	3	1	3	8	2	2	9	2	2	9	8	8	8	2	1	2	1	2	2	99	2	2	2	9	9	1	2
101372	1	2	1	27	2	1	3	3	2	4	2	2	2	9	2	2	9	2	2	2	2	1	2	1	2	2	99	2	2	2	9	9	1	2
101373	5	2	1	17	3	3	99	1	0	6	2	2	2	9	2	2	9	8	8	8	2	1	2	1	2	2	99	2	2	2	9	9	1	2
101374	8	2	1	23	3	3	99	1	0	5	2	2	2	9	2	2	9	2	2	8	2	1	2	1	2	2	99	2	2	2	9	9	1	2
101375	1	2	1	27	3	2	4	3	2	3	8	2	2	9	8	2	9	8	2	8	2	1	2	1	2	2	99	2	2	2	9	9	1	2
101376	1	2	1	26	1	1	3	3	1	3	2	2	2	9	2	2	9	2	2	2	2	1	2	1	2	2	99	2	2	2	9	9	1	2
101377	5	2	1	29	2	2	4	3	2	7	2	2	2	9	2	2	9	2	2	2	2	1	2	1	2	2	99	2	2	2	9	9	1	2
101378	5	2	1	25	1	2	8	3	2	8	2	2	8	9	2	2	9	8	2	8	2	1	2	1	2	2	99	2	2	2	9	9	1	2
101379	5	2	1	29	2	2	99	3	2	3	8	2	2	9	2	2	9	8	8	8	2	1	2	1	2	2	99	2	2	2	9	9	1	2
101380	8	2	1	28	4	2	4	3	2	2	8	2	2	9	2	2	9	8	8	8	2	1	2	1	2	2	99	2	2	2	9	9	1	2
101381	5	2	1	22	3	3	99	1	0	3	8	2	2	9	2	2	9	8	8	8	2	1	2	1	2	2	99	2	2	2	9	9	1	2
101382	1	2	1	21	2	3	99	1	0	1	8	2	2	9	2	2	9	8	2	8	2	1	2	1	2	2	99	2	2	2	9	9	1	2
101383	5	2	1	27	2	3	99	4	3	3	8	2	2	9	2	2	9	8	8	8	2	1	2	1	2	2	99	2	2	2	9	9	1	2
101384	1	2	1	16	3	3	99	1	0	3	8	2	2	9	2	2	9	2	1	8	2	1	2	1	2	2	99	2	2	2	9	9	1	2
101385	5	2	1	30	3	1	99	3	2	6	8	2	2	9	2	2	9	8	8	8	2	1	2	1	2	2	99	2	2	2	9	9	1	2
101386	1	2	1	30	3	2	2	1	99	4	2	2	2	9	2	2	9	2	2	2	2	1	2	1	2	2	99	2	2	2	9	9	1	2
101387	5	2	1	30	1	2	99	3	2	3	8	2	2	9	2	2	9	8	8	8	2	1	2	1	2	2	99	2	2	2	9	9	1	2
101388	5	2	1	26	2	3	99	3	2	2	2	2	2	9	2	2	9	8	8	8	2	1	2	1	2	2	99	2	2	2	9	9	1	2
101389	6	2	1	22	4	2	3	2	1	7	1	2	2	9	2	2	9	1	2	2	2	1	2	1	2	2	99	2	2	2	9	9	1	2
101390	1	2	1	21	3	2	6	1	99	7	2	2	2	9	2	2	9	2	2	2	2	2	2	1	2	2	99	2	2	2	9	9	1	2
101391	5	2	1	29	2	2	4	3	2	6	2	2	2	9	2	2	9	2	2	2	2	1	2	1	2	2	99	2	2	2	9	9	1	2
101392	1	2	1	22	4	3	99	1	0	2	8	2	2	9	2	2	9	8	2	8	2	1	2	1	2	2	99	2	2	2	9	9	1	2
101393	1	2	1	17	2	1	3	1	99	7	2	2	2	9	2	2	9	2	2	2	2	1	2	1	2	2	99	2	2	2	9	9	1	2
101394	5	2	1	32	1	2	5	6	5	7	2	2	2	9	8	2	9	8	2	8	2	1	2	1	2	2	99	2	2	2	9	9	1	2
101395	6	2	1	32	3	2	5	4	3	6	8	2	2	9	2	2	9	2	2	8	2	1	2	1	2	2	99	2	2	2	9	9	1	2
101396	1	2	1	28	2	1	2	3	99	4	2	2	2	9	2	2	9	2	2	2	2	1	2	1	2	2	99	2	2	2	9	9	1	2
101397	1	2	1	19	2	3	99	1	0	4	8	2	2	9	2	2	9	8	2	8	2	1	2	1	2	2	99	2	2	2	9	9	1	2
101398	6	2	1	40	2	2	7	6	5	7	2	2	2	9	2	2	9	1	2	2	2	1	2	1	2	2	99	1	2	2	9	9	1	2
101399	8	2	1	29	3	1	6	6	5	2	8	2	2	9	2	2	9	8	8	8	2	1	2	1	2	2	99	2	2	2	9	9	1	2
101400	5	2	1	30	3	2	7	5	4	2	2	2	2	9	2	2	9	2	2	8	2	1	2	1	2	2	99	2	2	2	9	9	1	2
101401	5	2	1	19	1	2	3	1	99	3	2	2	2	9	2	2	9	8	2	8	2	1	2	1	2	2	99	2	2	2	9	9	1	2
101402	1	2	1	25	3	2	4	3	2	3	8	2	2	9	2	2	9	8	2	8	2	1	2	1	2	2	99	2	2	2	9	9	1	2
101403	1	2	1	25	2	2	4	3	2	2	8	2	2	9	2	2	9	1	2	8	2	1	2	1	2	2	99	2	2	2	9	9	1	2
101404	2	2	1	34	2	2	5	4	2	7	2	2	2	9	2	2	9	2	2	2	2	1	2	1	2	2	99	2	2	2	9	9	1	2
101405	1	2	1	23	4	3	99	1	0	4	8	2	2	9	2	2	9	8	2	8	2	1	2	1	2	2	99	2	2	2	9	9	1	2
101406	1	2	1	26	3	1	3	2	1	3	2	2	2	9	2	2	9	2	2	2	2	1	2	1	2	2	99	2	2	2	9	9	1	2
101407	5	2	1	32	3	2	5	5	3	6	2	2	2	9	2	2	9	8	2	8	2	1	2	1	2	2	99	2	2	2	9	9	1	2
101408	1	2	1	24	4	3	99	1	0	3	8	2	2	9	2	2	9	2	2	8	2	1	2	1	2	2	99	2	2	2	9	9	1	2
101409	1	2	1	18	3	3	99	1	0	3	8	2	2	9	2	2	9	8	2	8	2	1	2	1	2	2	99	2	2	2	9	9	1	2
101410	8	2	1	22	3	2	3	2	1	3	2	2	2	9	2	2	9	8	2	8	2	1	2	1	2	2	99	2	2	2	9	9	1	2
101411	8	2	1	22	2	2	4	2	2	2	2	2	2	9	2	2	9	8	8	8	2	1	2	1	2	2	99	2	2	2	9	9	1	2
101412	8	2	1	21	2	3	99	1	0	5	2	2	2	9	2	2	9	2	2	2	2	1	2	1	2	2	99	2	2	2	9	9	1	2
101413	8	2	1	22	2	2	3	2	1	7	2	2	2	9	2	2	9	2	2	8	2	1	2	1	2	2	99	2	2	2	9	9	1	2
101414	8	2	1	18	3	3	99	1	0	2	2	2	8	9	8	8	9	8	8	8	2	3	2	1	2	2	99	2	2	2	9	9	1	2
101415	1	2	1	28	3	1	2	2	99	3	2	1	2	9	2	2	9	2	2	2	2	1	2	1	2	2	99	2	2	2	9	9	1	2
101416	5	1	1	32	1	2	4	4	2	7	2	2	2	9	2	2	9	2	2	2	2	2	2	1	1	2	99	2	2	2	9	9	1	2
101417	8	2	1	21	2	3	3	2	1	7	2	2	2	9	2	2	9	8	8	8	2	3	2	1	2	2	99	2	2	2	9	9	1	2
101418	5	2	1	25	1	3	5	4	3	7	8	2	2	9	2	2	9	8	8	8	2	1	2	1	2	2	99	2	2	2	9	9	1	2
101419	1	2	1	33	2	1	3	2	1	8	2	2	2	9	2	2	9	2	2	2	2	1	2	1	2	2	99	2	2	2	9	9	1	2
101420	4	2	1	20	2	2	2	1	99	6	2	2	2	9	2	2	9	2	2	2	2	1	2	1	2	2	99	2	2	2	9	9	1	2
101421	1	2	1	30	3	1	6	3	2	3	2	2	2	9	2	2	9	2	2	2	2	1	2	1	2	2	99	2	2	2	9	9	1	2
101422	5	2	1	32	2	1	5	4	3	3	8	2	2	9	2	2	9	8	8	8	2	1	2	1	2	2	99	2	2	2	9	9	1	2
101423	1	2	1	32	1	1	2	6	4	99	2	2	2	9	2	2	9	2	2	2	2	1	2	1	2	2	99	2	2	2	9	9	1	2
101424	5	2	1	21	2	2	99	1	0	3	8	2	2	9	2	2	9	8	8	8	2	1	2	1	2	2	99	2	2	2	9	9	1	2
101425	8	2	1	29	3	2	3	2	1	6	2	2	2	9	1	2	9	2	2	8	2	1	2	1	2	2	99	2	2	2	9	9	1	2
101426	5	2	1	31	1	3	3	4	3	1	8	2	2	9	2	2	9	2	2	2	2	1	2	1	2	2	99	2	2	2	9	9	1	2
101427	5	2	1	31	1	1	5	4	3	2	8	8	8	9	8	2	9	8	8	8	2	1	2	1	2	2	99	2	2	2	9	9	1	2
101428	8	2	1	28	2	2	4	3	2	3	2	2	2	9	2	2	9	1	2	8	2	1	2	1	2	2	99	2	2	2	9	9	1	2
101429	1	2	1	32	1	2	4	3	2	3	8	2	2	9	2	2	9	2	2	8	2	1	2	1	2	2	99	2	2	2	9	9	1	2
101430	8	2	1	25	3	2	3	2	1	2	2	2	2	9	1	2	9	2	2	8	2	1	2	1	2	2	99	2	2	2	9	9	1	2
101431	1	2	1	17	3	3	99	1	0	1	8	2	2	9	2	2	9	2	2	8	2	1	2	1	2	2	99	2	2	2	9	9	1	2
101432	1	2	1	28	2	1	2	3	4	5	2	2	2	9	2	2	9	2	2	2	2	1	2	1	2	2	99	2	2	2	9	9	1	2
101433	8	2	1	22	3	3	99	1	99	3	2	2	2	9	2	2	9	2	2	2	2	1	2	1	2	2	99	2	2	2	9	9	1	2
101434	8	2	1	21	3	2	3	2	1	6	2	2	2	9	2	2	9	2	2	8	2	1	2	1	2	2	99	2	2	2	9	9	1	2
101435	8	2	1	34	2	1	6	5	4	2	8	8	8	9	8	8	9	8	8	8	2	1	2	1	2	2	99	2	2	2	9	9	1	2
101436	8	2	1	18	3	3	99	1	0	4	2	2	2	9	2	2	9	2	2	8	2	1	2	1	2	2	99	2	2	2	9	9	1	2
101437	5	2	1	21	2	2	5	2	1	7	2	2	2	9	8	2	9	8	2	8	2	1	2	1	2	2	99	2	2	2	9	9	1	2
101438	8	2	1	29	3	2	4	3	2	5	2	2	2	9	2	2	9	2	2	8	2	3	2	1	2	2	99	2	2	2	9	9	1	2
101439	1	2	1	32	1	2	4	3	2	5	8	2	2	9	2	2	9	8	2	8	2	1	2	1	2	2	99	2	2	2	9	9	1	2
101440	1	2	1	27	2	1	2	2	1	9	2	2	2	9	2	2	9	2	2	2	2	1	2	1	2	2	99	2	2	2	9	9	1	2
101441	5	2	1	29	1	2	5	4	3	7	2	2	2	9	2	2	9	8	2	8	2	1	2	1	2	2	99	2	2	2	9	9	1	2
101442	8	2	1	21	3	3	99	1	0	4	2	2	2	9	2	2	9	8	2	8	2	1	2	1	2	2	99	2	2	2	9	9	1	2
101443	8	2	1	28	2	1	6	6	5	3	2	2	2	9	2	2	9	8	8	8	2	1	2	1	2	2	99	2	2	2	9	9	1	2
101444	8	2	1	34	2	1	6	6	5	8	2	2	2	9	2	2	9	2	2	2	2	1	2	1	2	2	99	2	2	2	9	9	1	2
101445	8	2	1	26	2	2	3	2	1	6	2	2	2	9	2	2	9	2	2	2	2	1	2	1	2	2	99	2	2	2	9	9	1	2
101446	1	2	1	21	3	3	99	1	0	3	8	2	2	9	2	2	9	8	2	8	2	1	2	1	2	2	99	2	2	2	9	9	1	2
101447	8	2	1	32	1	1	6	5	4	3	2	2	2	9	2	2	9	2	2	2	2	1	2	1	2	2	99	2	2	2	9	9	1	2
101448	5	2	1	23	2	3	99	1	0	99	8	2	2	9	2	2	9	2	2	2	2	1	2	1	2	2	99	2	2	2	9	9	1	2
101449	8	2	1	20	2	2	4	2	1	3	2	2	2	9	2	2	9	8	8	8	2	1	2	1	2	2	99	2	2	2	9	9	1	2
101450	1	2	1	25	1	2	4	3	2	4	8	2	2	9	2	2	9	8	2	8	2	1	2	1	2	2	99	2	2	2	9	9	1	2
101451	5	2	1	27	2	2	5	4	3	2	8	2	2	9	2	2	9	8	8	8	2	1	2	1	2	2	99	2	2	2	9	9	1	2
101452	1	2	1	34	2	1	4	3	2	3	2	2	2	9	2	2	9	2	2	2	2	1	2	1	2	2	99	2	2	2	9	9	1	2
101453	8	2	1	21	2	3	99	1	0	4	2	2	2	9	2	2	9	2	2	2	2	2	2	1	2	2	99	2	2	2	9	9	1	2
101454	5	2	1	27	1	3	99	4	3	3	8	2	2	9	2	2	9	8	8	8	2	1	2	1	2	2	99	2	2	2	9	9	1	2
101455	2	2	1	30	1	2	6	6	5	8	2	2	2	9	2	2	9	2	2	2	2	1	2	1	2	2	99	2	2	2	9	9	1	2
101456	4	2	1	30	1	2	4	5	6	8	2	2	2	9	2	2	9	2	2	2	2	1	2	1	2	2	99	2	2	2	9	9	1	2
101457	5	2	1	31	1	1	99	2	1	7	8	8	8	9	8	2	9	8	8	8	2	1	2	1	2	2	99	2	2	2	9	9	1	2
101458	5	2	1	31	2	2	99	2	1	6	8	2	2	9	2	2	9	2	2	8	2	1	2	1	2	2	99	2	2	2	9	9	1	2
101459	1	2	1	25	2	2	3	2	2	4	8	2	2	9	2	2	9	8	2	8	2	1	2	1	2	2	99	2	2	2	9	9	1	2
101460	6	2	1	35	2	2	4	3	2	6	8	2	2	9	2	2	9	2	2	8	2	1	2	1	2	2	99	2	2	2	9	9	1	2
101461	1	2	1	19	3	3	99	1	0	3	8	2	2	9	2	2	9	8	2	8	2	1	2	1	2	2	99	2	2	2	9	9	1	2
101462	6	2	1	31	4	1	3	2	1	1	2	2	2	9	2	2	9	2	2	2	2	1	2	1	1	2	99	1	1	2	9	9	1	2
101463	8	2	1	18	3	3	99	1	0	6	2	2	2	9	2	2	9	2	2	2	2	1	2	1	2	2	99	2	2	2	9	9	1	2
101464	5	2	1	22	4	3	99	2	0	4	2	2	2	9	2	2	9	8	8	8	2	1	2	1	2	2	99	2	2	2	9	9	1	2
101465	1	2	1	18	1	3	99	1	0	3	8	2	2	9	2	2	9	8	2	8	2	1	2	1	2	2	99	2	2	2	9	9	1	2
101466	1	2	1	29	1	2	4	3	2	3	8	2	2	9	2	2	9	2	2	8	2	1	2	1	2	2	99	2	2	2	9	9	1	2
101467	5	2	1	28	2	2	4	3	2	7	2	2	2	9	2	2	9	2	2	2	2	2	2	1	2	2	99	2	2	2	9	9	1	2
101468	1	2	1	23	1	1	4	2	1	5	2	2	2	9	2	2	9	2	2	2	2	1	2	1	2	2	99	2	2	2	9	9	1	2
101469	5	2	1	22	3	2	2	1	99	6	2	2	2	9	2	2	9	2	2	2	2	1	2	1	2	2	99	2	2	2	9	9	1	2
101470	2	2	1	26	4	1	2	1	99	7	2	2	2	9	2	2	9	2	2	2	2	1	2	1	2	2	99	2	2	2	9	9	1	2
101471	2	2	1	32	1	2	4	3	2	4	2	2	2	9	2	2	9	2	2	2	2	1	2	1	2	2	99	2	2	2	9	9	1	2
101472	1	2	1	22	1	2	3	2	1	3	8	2	2	9	2	2	9	8	2	8	2	1	2	1	2	2	99	2	2	2	9	9	1	2
101473	1	2	1	21	3	1	3	3	99	2	2	2	2	9	2	2	9	2	2	2	2	2	2	1	2	2	99	2	2	2	9	9	1	2
101474	5	2	1	30	1	3	8	7	6	6	8	2	2	9	2	2	9	8	8	8	2	1	2	1	2	2	99	2	2	2	9	9	1	2
101475	1	2	1	30	3	1	3	2	99	2	2	2	2	9	2	2	9	2	2	2	2	1	2	1	2	2	99	2	2	2	9	9	1	2
101476	6	2	1	31	4	2	3	2	1	5	2	2	2	9	2	2	9	2	2	2	2	1	2	1	2	2	99	2	2	2	9	9	1	2
101477	1	2	1	21	3	3	99	1	0	4	8	2	2	9	2	2	9	2	2	8	2	1	2	1	2	2	99	2	2	2	9	9	1	2
101478	5	2	1	28	4	2	3	3	0	4	2	1	2	9	2	2	9	2	1	8	2	1	2	1	2	1	99	2	2	2	9	9	1	2
101479	1	2	1	32	1	2	4	3	2	3	8	2	2	9	2	2	9	8	2	8	2	1	2	1	2	2	99	2	2	2	9	9	1	2
101480	1	2	1	32	1	1	99	3	2	8	8	2	2	9	2	2	9	2	2	8	2	1	2	1	2	2	99	2	2	2	9	9	1	2
101481	5	2	1	25	1	2	5	4	3	7	8	2	2	9	2	2	9	8	8	8	2	1	2	1	2	2	99	2	2	2	9	9	1	2
101482	8	2	1	33	1	2	5	4	3	3	2	2	2	9	2	2	9	2	2	2	2	1	2	1	2	2	99	2	2	2	9	9	1	2
101483	1	2	1	28	1	2	3	2	1	4	8	2	2	9	2	2	9	8	2	8	2	1	2	1	2	2	99	2	2	2	9	9	1	2
101484	5	2	1	37	2	3	6	5	4	8	8	2	2	9	2	2	9	2	2	8	2	1	2	1	2	2	99	2	2	2	9	9	1	2
101485	8	2	1	26	1	3	99	1	99	5	8	2	2	9	2	2	9	2	2	2	2	1	2	1	2	2	99	2	2	2	9	9	1	2
101486	5	2	1	29	4	3	99	1	0	6	2	2	2	9	2	2	9	2	2	8	2	1	2	1	2	2	99	2	2	2	9	9	1	2
101487	1	2	1	24	2	2	5	3	2	2	2	2	2	9	8	2	9	8	8	8	2	1	2	1	2	2	99	2	2	2	9	9	1	2
101488	5	2	1	29	1	2	5	4	3	4	2	2	2	9	2	2	9	2	2	8	2	1	2	1	2	2	99	2	2	2	9	9	1	2
101489	5	2	1	33	2	2	4	3	2	6	2	2	2	9	2	2	9	8	8	8	2	1	2	1	2	2	99	2	2	2	9	9	1	2
101490	5	2	1	21	2	2	2	1	99	7	2	2	2	9	2	2	9	2	2	2	2	1	2	1	2	2	99	2	2	2	9	9	1	2
101491	1	2	1	38	2	1	3	2	99	7	2	2	8	9	2	2	9	2	2	2	2	1	2	1	2	2	99	2	2	2	9	9	1	2
101492	1	2	1	34	2	2	6	5	4	3	8	2	2	9	2	2	9	2	2	8	2	1	2	1	2	2	99	2	2	2	9	9	1	2
101493	5	2	1	16	3	3	99	1	99	8	2	2	2	9	2	2	9	2	2	2	2	1	2	1	2	2	99	2	2	2	9	9	1	2
101494	6	2	1	20	1	1	2	1	99	8	2	2	2	9	2	2	9	2	2	2	2	1	2	1	2	2	99	2	2	2	9	9	1	2
101495	6	2	1	23	1	2	3	2	0	2	8	2	2	9	2	2	9	2	2	8	2	1	2	1	2	2	99	2	2	2	9	9	1	2
101496	6	2	1	26	4	1	4	1	99	9	2	2	2	9	2	2	9	2	2	2	2	1	2	1	2	2	99	2	2	2	9	9	1	2
101497	5	2	1	35	1	2	5	5	4	8	2	2	2	9	2	2	9	2	2	2	2	1	2	1	2	2	99	2	2	2	9	9	1	2
101498	8	2	1	30	2	2	3	1	0	5	2	2	2	9	2	2	9	8	8	8	2	1	2	1	2	2	99	2	2	2	9	9	1	2
101499	1	2	1	30	1	1	3	2	1	3	2	2	2	9	2	2	9	2	2	2	2	1	2	1	2	2	99	2	2	2	9	9	1	2
101500	1	2	1	32	1	2	4	3	2	3	8	2	2	9	2	2	9	8	2	8	2	1	2	1	2	2	99	2	2	2	9	9	1	2
101501	5	2	1	23	1	2	2	1	99	6	2	2	2	9	2	2	9	2	2	2	2	1	2	1	2	2	99	2	2	2	9	9	1	2
101502	2	2	1	19	3	1	2	1	99	5	2	2	2	9	2	2	9	2	2	2	2	2	2	1	2	2	99	2	2	2	9	9	1	2
101503	1	2	1	32	2	1	3	2	1	4	2	2	2	9	2	2	9	2	2	2	2	1	2	1	2	2	99	2	2	2	9	9	1	2
101504	5	2	1	28	1	1	99	1	0	3	8	2	2	9	2	2	9	8	8	8	2	1	2	1	2	2	99	2	2	2	9	9	1	2
101505	8	2	1	29	1	2	3	2	1	4	8	2	2	9	2	2	9	1	2	8	2	1	2	1	2	2	99	2	2	2	9	9	1	2
101506	5	2	1	23	1	2	2	2	1	7	2	2	2	9	8	2	9	8	2	8	2	1	2	1	2	2	99	2	2	2	9	9	1	2
101507	8	2	1	22	1	2	99	5	5	99	8	8	8	9	8	8	9	8	8	8	2	1	2	1	2	2	99	2	2	2	9	9	1	2
101508	1	2	1	25	2	2	5	1	99	3	2	2	2	9	8	2	9	8	8	8	2	1	2	1	2	2	99	2	2	2	9	9	1	2
101509	5	2	1	35	1	2	6	5	4	7	2	2	2	9	2	2	9	2	2	2	2	1	2	1	2	2	99	2	2	2	9	9	1	2
101510	1	2	1	35	1	2	5	4	3	3	8	2	2	9	2	2	9	2	2	8	2	1	2	1	2	2	99	2	2	2	9	9	1	2
101511	5	2	1	35	1	2	6	4	3	5	2	2	2	9	2	2	9	8	2	8	2	1	2	1	2	2	99	2	2	2	9	9	1	2
101512	8	2	1	30	1	2	3	4	1	3	2	2	2	9	2	2	9	8	8	8	2	3	2	1	2	2	99	2	2	2	9	9	1	2
101513	1	2	1	27	3	1	2	1	0	4	2	2	2	9	2	2	9	2	2	2	2	1	2	1	2	2	99	2	2	2	9	9	1	2
101514	5	2	1	35	1	2	4	3	2	4	2	2	2	9	8	2	9	8	2	8	2	2	2	1	2	2	99	2	2	2	9	9	1	2
101515	5	2	1	39	1	2	5	4	3	3	8	2	2	9	2	2	9	8	2	8	2	1	2	1	2	2	99	2	2	2	9	9	1	2
101516	8	2	1	27	4	3	2	1	0	7	2	2	2	9	2	2	9	2	2	8	2	1	2	1	2	2	99	2	2	2	9	9	1	2
101517	6	2	1	37	4	2	3	2	1	1	2	2	2	9	2	2	9	2	2	2	2	1	2	1	2	2	99	2	2	2	9	9	1	2
101518	8	2	1	33	4	1	4	3	2	3	2	2	2	9	1	2	9	2	2	8	2	1	2	1	2	2	99	2	2	2	9	9	1	2
101519	5	2	1	28	1	2	7	4	3	5	2	2	2	9	2	2	9	2	2	2	2	1	2	1	2	2	99	2	2	2	9	9	1	2
101520	1	2	1	26	1	1	3	4	2	6	2	2	2	9	2	2	9	2	2	2	2	1	2	1	2	2	99	2	2	2	9	9	1	2
101521	1	2	1	26	2	1	3	2	1	6	2	2	2	9	2	2	9	2	2	8	2	1	2	1	2	2	99	2	2	2	9	9	1	2
101522	8	2	1	21	3	3	99	3	2	5	2	2	2	9	2	2	9	2	2	2	2	1	2	1	2	2	99	2	2	2	9	9	1	2
101523	2	2	1	34	1	2	6	5	4	5	8	2	2	9	2	2	9	2	2	2	2	1	2	1	2	2	99	2	2	2	9	9	1	2
101524	4	2	1	17	2	3	4	1	99	3	2	2	2	9	2	2	9	2	2	2	2	1	2	1	2	2	99	2	2	2	9	9	1	2
101525	8	2	1	29	1	2	3	3	1	7	2	2	2	9	2	2	9	2	2	2	2	1	2	1	2	2	99	2	2	2	9	9	1	2
101526	1	2	1	20	1	1	1	1	0	7	2	2	2	9	2	2	9	2	2	2	2	2	2	1	2	2	99	2	2	2	9	9	1	2
101527	4	2	1	28	2	2	4	3	2	5	2	2	2	9	2	2	9	2	2	2	2	2	2	1	2	2	99	2	2	2	9	9	1	2
101528	5	2	1	23	3	2	2	1	99	6	2	2	2	9	2	2	9	2	2	2	2	1	2	1	2	2	99	2	2	2	9	9	1	2
101529	1	2	1	25	1	1	5	4	3	4	2	2	2	9	2	2	9	2	2	8	2	2	2	1	2	2	99	2	2	2	9	9	1	2
101530	5	2	1	25	3	2	3	2	1	3	8	2	2	9	2	2	9	2	2	8	2	1	2	1	2	2	99	2	2	2	9	9	1	2
101531	1	2	1	25	2	1	3	1	99	2	2	2	2	9	2	2	9	2	2	2	2	1	2	1	2	2	99	2	2	2	9	9	1	2
101532	5	2	1	35	1	2	6	6	5	4	8	2	2	9	2	2	9	8	8	8	2	1	2	1	2	2	99	2	2	2	9	9	1	2
101533	8	2	1	29	1	2	3	2	1	3	8	2	2	9	2	2	9	2	2	2	2	1	2	1	2	2	99	2	2	2	9	9	1	2
101534	8	2	1	44	1	1	8	9	6	3	2	2	2	9	2	2	9	2	2	8	2	1	2	1	2	2	99	2	2	2	9	9	1	2
101535	8	2	1	28	3	3	99	1	0	2	2	2	2	9	2	2	9	2	2	2	2	1	2	1	2	2	99	2	2	2	9	9	1	2
101536	5	2	1	30	2	1	99	2	1	4	8	2	2	9	2	2	9	2	2	8	2	1	2	1	2	2	99	2	2	2	9	9	1	2
101537	1	2	1	26	4	1	2	1	99	2	2	1	2	9	2	2	9	2	2	2	2	1	2	1	2	2	99	2	2	2	9	9	1	2
101538	5	2	1	28	3	2	4	4	2	2	2	2	2	9	2	2	9	2	2	2	2	1	2	1	2	2	99	2	2	2	9	9	1	2
101539	2	2	1	26	2	2	3	3	2	2	2	2	2	9	2	2	9	2	2	2	2	1	2	1	2	2	99	2	2	2	9	9	1	2
101540	5	2	1	26	2	2	3	2	1	2	2	2	2	9	2	2	9	2	2	8	2	1	2	1	2	2	99	2	2	2	9	9	1	2
101541	1	2	1	22	4	1	2	1	99	7	2	2	2	9	2	2	9	2	2	2	2	1	2	1	2	2	99	2	2	2	9	9	1	2
101542	8	2	1	33	3	1	5	4	3	6	2	2	8	9	2	2	9	2	2	8	2	1	2	1	2	2	99	2	2	2	9	9	1	2
101543	8	2	1	28	1	2	4	3	2	2	2	2	2	9	2	2	9	2	2	8	2	1	2	1	2	2	99	2	2	2	9	9	1	2
101544	5	2	1	28	1	1	4	3	2	2	8	2	2	9	2	2	9	2	2	8	2	1	2	1	2	2	99	2	2	2	9	9	1	2
101545	2	2	1	19	3	3	4	1	99	2	8	2	2	9	2	2	9	2	2	2	2	1	2	1	2	2	99	2	2	2	9	9	1	2
101546	5	2	1	23	3	2	99	1	99	7	2	2	2	9	2	2	9	2	2	2	2	1	2	1	2	2	99	2	2	2	9	9	1	2
101547	5	2	1	24	3	2	4	4	2	6	2	2	2	9	2	2	9	2	2	2	2	1	2	1	2	2	99	2	2	2	9	9	1	2
101548	2	2	1	18	1	2	3	2	1	3	2	2	2	9	2	2	9	2	2	2	2	1	2	1	2	2	99	2	2	2	9	9	1	2
101549	5	2	1	27	2	2	2	1	99	8	2	2	2	9	2	2	9	2	2	2	2	2	2	1	2	2	99	2	2	2	9	9	1	2
101550	5	2	1	21	3	2	99	1	99	5	2	2	2	9	2	2	9	2	2	8	2	2	2	1	2	2	99	2	2	2	9	9	1	2
101551	1	2	1	32	1	2	5	4	3	3	8	2	2	9	2	2	9	8	2	2	2	1	2	1	2	2	99	2	2	2	9	9	1	2
101552	5	2	1	23	1	2	2	2	1	6	2	2	2	9	8	2	9	8	2	8	2	2	2	1	2	2	99	2	2	2	9	9	1	2
101553	5	2	1	29	2	3	99	1	99	4	2	2	2	9	2	2	9	2	2	8	2	1	2	1	2	2	99	2	2	2	9	9	1	2
101554	5	2	1	26	2	2	4	2	1	8	2	2	2	9	8	2	9	2	8	8	2	2	2	1	2	2	99	2	2	2	9	9	1	2
101555	6	2	1	27	3	1	3	3	2	8	2	2	2	9	2	2	9	8	2	2	2	2	2	1	2	2	99	2	2	2	9	9	1	2
101556	6	2	1	30	1	1	4	3	2	5	2	2	2	9	2	2	9	2	2	2	2	1	2	1	2	2	99	2	2	2	9	9	1	2
101557	6	2	1	18	1	3	3	1	0	7	2	2	2	9	2	2	9	2	2	8	2	1	2	1	2	2	99	2	2	2	9	9	1	2
101558	5	2	1	27	2	1	5	4	3	7	2	2	2	9	2	2	9	2	2	8	2	1	2	1	2	2	99	2	2	2	9	9	1	2
101559	6	2	1	23	4	1	2	1	0	7	2	2	2	9	2	2	9	2	2	2	2	2	2	1	2	2	99	2	2	2	9	9	1	2
101560	1	2	1	24	3	1	3	1	99	4	2	2	2	9	2	2	9	2	2	2	2	1	2	1	2	2	99	2	2	2	9	9	1	2
101561	5	2	1	26	1	2	4	2	1	3	2	2	2	9	2	2	9	2	2	2	2	1	2	1	2	2	99	2	2	2	9	9	1	2
101562	6	2	1	27	1	1	5	3	2	8	2	2	2	9	2	2	9	2	2	2	2	1	1	1	1	2	99	2	2	2	9	9	1	2
101563	5	2	1	19	1	2	3	2	1	6	2	2	2	9	2	2	9	2	2	2	2	1	2	1	2	2	99	2	2	2	9	9	1	2
101564	5	2	1	35	2	2	99	1	99	6	2	2	2	9	2	2	9	2	2	2	2	1	2	1	2	2	99	2	2	2	9	9	1	2
101565	8	2	1	30	4	1	4	3	2	3	2	2	2	9	2	2	9	8	8	8	2	1	2	1	2	2	99	2	2	2	9	9	1	2
101566	1	2	1	28	1	2	3	2	1	3	8	2	2	9	2	2	9	8	2	8	2	1	2	1	2	2	99	2	2	2	9	9	1	2
101567	5	2	1	36	3	2	99	2	1	7	8	2	2	9	2	2	9	2	2	8	2	1	2	1	2	2	99	2	2	2	9	9	1	2
101568	6	2	1	26	2	1	4	3	2	7	2	2	2	9	2	8	9	2	2	2	2	2	2	1	2	2	99	2	2	2	9	9	1	2
101569	1	2	1	22	3	3	99	1	0	6	2	2	2	9	2	2	9	8	8	8	2	1	2	1	2	2	99	2	2	2	9	9	1	2
101570	8	2	1	19	3	3	99	2	1	3	2	2	2	9	2	2	9	8	2	8	2	1	2	1	2	2	99	2	2	2	9	9	1	2
101571	8	2	1	32	1	2	4	3	2	2	2	2	2	9	2	2	9	2	2	2	2	1	2	1	2	2	99	2	2	2	9	9	1	2
101572	5	2	1	29	3	2	3	2	1	4	2	2	2	9	2	2	9	2	2	2	2	1	2	1	2	2	99	2	2	2	9	9	1	2
101573	8	2	1	23	2	3	4	1	99	4	2	2	2	9	2	2	9	2	2	2	2	1	2	1	2	2	99	2	2	2	9	9	1	2
101574	5	2	1	25	2	2	3	1	0	2	2	2	2	9	8	2	9	2	2	8	2	1	2	1	2	2	99	2	2	2	9	9	1	2
101575	8	2	1	23	2	2	3	1	0	5	2	2	2	9	2	2	9	2	1	8	2	1	2	1	2	2	99	2	2	2	9	9	1	2
101576	5	2	1	19	1	2	4	1	99	8	2	2	2	9	2	2	9	2	2	2	2	1	2	1	2	2	99	2	2	2	9	9	1	2
101577	1	2	1	32	1	1	5	3	2	3	2	2	2	9	2	2	9	2	2	2	2	1	2	1	2	2	99	2	2	2	9	9	1	2
101578	5	2	1	20	2	2	1	5	99	3	2	2	2	9	2	2	9	2	2	2	2	2	2	1	2	2	99	2	2	2	9	9	1	2
101579	8	2	1	28	2	2	5	5	3	6	2	2	2	9	8	2	9	2	2	8	2	1	2	1	2	2	99	2	2	2	9	9	1	2
101580	6	2	1	32	2	3	2	1	0	3	8	2	2	9	2	2	9	8	8	8	2	1	2	1	2	2	99	2	2	2	9	9	1	2
101581	5	2	1	30	2	1	6	4	3	5	2	2	2	9	2	2	9	2	2	2	2	3	2	1	2	2	99	2	2	2	9	9	1	2
101582	5	2	1	28	1	2	6	3	2	5	2	2	2	9	2	2	9	2	2	2	2	2	2	1	2	2	99	2	2	2	9	9	1	2
101583	6	2	1	28	3	1	2	2	1	8	2	2	2	9	2	2	9	2	2	2	2	1	2	1	2	2	99	2	2	2	9	9	1	2
101584	8	2	1	28	3	2	3	4	1	1	2	2	2	9	8	2	9	8	8	8	2	1	2	1	2	2	99	2	2	2	9	9	1	2
101585	3	2	1	38	4	2	2	1	99	3	2	2	2	9	1	2	9	2	2	2	2	1	2	1	2	2	99	2	2	2	9	9	1	2
101586	1	2	1	32	1	1	4	2	1	3	2	2	2	9	2	2	9	2	2	2	2	3	2	1	2	2	99	2	2	2	9	9	1	2
101587	5	2	1	24	1	2	7	3	2	6	2	2	2	9	2	2	9	2	2	2	2	1	2	1	2	2	99	2	2	2	9	9	1	2
101588	5	2	1	19	2	3	6	1	99	2	2	2	2	9	2	2	9	2	2	2	2	1	2	1	2	2	99	2	2	2	9	9	1	2
101589	5	2	1	31	4	2	3	2	1	2	8	2	2	9	2	2	9	2	2	2	2	1	2	1	2	2	99	2	2	2	9	9	1	2
101590	5	2	1	24	3	2	3	2	1	4	2	2	2	9	8	2	9	8	2	2	2	1	2	1	2	2	99	2	2	2	9	9	1	2
101591	5	2	1	23	2	2	4	2	1	4	2	8	2	9	8	2	9	2	2	2	2	1	2	1	2	2	99	2	2	2	9	9	1	2
101592	8	2	1	27	2	2	5	5	4	6	2	2	2	9	2	1	1	2	2	2	2	1	2	1	2	2	99	2	2	2	9	9	1	2
101593	5	2	1	30	2	2	7	3	2	5	2	2	2	9	2	2	9	2	2	2	2	1	2	1	2	2	99	2	2	2	9	9	1	2
101594	5	2	1	20	3	3	8	1	99	3	2	2	2	9	2	2	9	2	2	2	2	1	2	1	2	2	99	2	2	2	9	9	1	2
101595	5	2	1	22	3	3	4	1	99	3	2	2	2	9	2	2	9	2	2	2	2	1	2	1	2	2	99	2	2	2	9	9	1	2
101596	5	2	1	29	1	2	5	4	3	4	2	2	2	9	2	2	9	2	2	2	2	1	2	1	2	2	99	2	2	2	9	9	1	2
101597	8	2	1	21	2	3	5	1	0	6	2	2	2	9	2	2	9	2	2	2	2	1	2	1	2	2	99	2	2	2	9	9	1	2
101598	5	2	1	28	1	1	4	3	2	2	2	2	2	9	2	2	9	2	2	2	2	1	2	1	2	2	99	2	2	2	9	9	1	2
101599	5	2	1	23	3	2	8	1	0	3	2	2	2	9	2	2	9	2	2	2	2	2	2	1	2	2	99	2	2	2	9	9	1	2
101600	8	2	1	34	4	2	4	3	2	2	2	2	2	9	2	2	9	2	2	2	2	1	2	1	2	2	99	2	2	2	9	9	1	2
101601	6	2	1	25	3	2	3	2	1	2	2	2	2	9	8	2	9	8	8	8	2	1	2	1	2	2	99	2	2	2	9	9	1	2
101602	3	2	1	34	4	2	3	2	1	5	2	2	2	9	2	2	9	2	2	2	2	1	2	1	2	2	99	2	2	2	9	9	1	2
101603	5	2	1	26	2	2	4	3	2	2	2	2	2	9	2	2	9	2	2	2	2	1	2	1	2	2	99	2	2	2	9	9	1	2
101604	8	2	1	32	4	2	4	2	1	1	2	2	2	9	2	2	9	2	2	8	2	1	2	1	2	2	99	2	2	2	9	9	1	2
101605	1	2	1	31	1	2	4	3	2	5	8	2	2	9	2	2	9	8	2	8	2	1	2	1	2	2	99	2	2	2	9	9	1	2
101606	5	2	1	25	1	2	5	3	2	4	2	2	2	9	2	2	9	2	2	2	2	1	2	1	2	2	99	2	2	2	9	9	1	2
101607	8	2	1	19	4	3	99	1	0	7	2	2	2	9	2	2	9	2	2	2	2	1	2	1	2	2	99	2	2	2	9	9	1	2
101608	5	2	1	36	2	2	9	6	5	6	2	1	2	9	2	2	9	2	2	8	2	2	2	1	2	2	99	2	2	2	9	9	1	2
101609	5	2	1	26	2	2	3	2	1	3	2	2	2	9	2	2	9	2	2	2	2	1	2	1	2	2	99	2	2	2	9	9	1	2
101610	5	2	1	23	1	2	99	5	4	1	2	2	2	9	2	2	9	2	2	8	2	1	2	1	2	2	99	2	2	2	9	9	1	2
101611	5	2	1	20	1	3	8	1	99	2	2	2	2	9	2	2	9	2	2	2	2	1	2	1	2	2	99	2	2	2	9	9	1	2
101612	5	2	1	24	2	2	6	2	1	3	2	2	2	9	2	2	9	2	2	2	2	1	2	1	2	2	99	2	2	2	9	9	1	2
101613	1	2	1	27	1	2	3	2	1	2	8	8	8	9	2	2	9	8	2	8	2	1	2	1	2	2	99	2	2	2	9	9	1	2
101614	5	2	1	17	2	2	7	1	0	4	2	2	2	9	8	2	9	2	1	8	2	1	2	1	2	2	99	2	2	2	9	9	1	2
101615	5	2	1	26	1	3	99	1	0	3	8	8	8	9	8	2	9	8	8	8	2	1	2	1	2	2	99	2	2	2	9	9	1	2
101616	5	2	1	26	2	2	2	1	99	5	2	2	2	9	2	2	9	8	2	8	2	1	2	1	2	2	99	2	2	2	9	9	1	2
101617	5	2	1	25	2	2	4	2	1	3	2	2	2	9	2	2	9	2	2	2	2	1	2	1	2	2	99	2	2	2	9	9	1	2
101618	1	2	1	29	3	1	4	3	2	1	2	2	2	9	2	2	9	2	2	2	2	1	2	1	2	2	99	2	2	2	9	9	1	2
101619	1	2	1	32	1	2	4	3	2	3	8	2	2	9	2	2	9	8	2	8	2	1	2	1	2	2	99	2	2	2	9	9	1	2
101620	1	2	1	18	3	3	99	6	99	2	8	2	2	9	2	2	9	8	2	8	2	1	2	1	2	2	99	2	2	2	9	9	1	2
101621	5	2	1	32	2	2	6	4	3	3	2	2	2	9	2	2	9	2	2	2	2	1	2	1	2	2	99	2	2	2	9	9	1	2
101622	6	2	1	22	4	2	4	1	0	7	2	2	2	9	2	2	9	2	2	2	2	1	2	1	2	2	99	2	1	2	9	9	1	2
101623	5	2	1	29	2	2	4	3	2	3	8	2	2	9	2	2	9	2	2	8	2	1	2	1	2	2	99	2	2	2	9	9	1	2
101624	1	2	1	29	4	3	99	1	0	2	8	2	2	9	2	2	9	2	2	8	2	1	2	1	2	2	99	2	2	2	9	9	1	2
101625	5	2	1	23	2	2	3	1	99	4	2	2	2	9	2	2	9	2	2	2	2	1	2	1	2	2	99	2	2	2	9	9	1	2
101626	5	2	1	29	3	2	6	5	4	5	2	2	2	9	2	2	9	2	2	2	2	1	2	1	2	2	99	2	2	2	9	9	1	2
101627	5	2	1	21	4	3	99	1	0	2	2	2	2	9	2	2	9	2	2	8	2	1	2	1	2	2	99	2	2	2	9	9	1	2
101628	8	2	1	30	1	1	5	5	4	6	2	2	2	9	2	2	9	2	2	8	2	1	2	1	2	2	99	2	2	2	9	9	1	2
101629	5	2	1	36	1	2	4	3	2	1	8	2	2	9	2	2	9	2	2	8	2	1	2	1	2	2	99	2	2	2	9	9	1	2
101630	1	2	1	24	1	3	99	1	0	3	8	2	2	9	2	2	9	8	2	8	2	1	2	1	2	2	99	2	2	2	9	9	1	2
101631	1	2	1	25	4	1	5	1	0	8	2	2	2	9	2	2	9	2	2	2	2	1	2	1	2	2	99	2	2	2	9	9	1	2
101632	5	2	1	24	2	3	2	2	1	3	8	2	2	9	2	2	9	2	2	8	2	1	2	1	2	2	99	2	2	2	9	9	1	2
101633	5	2	1	36	2	2	4	3	2	3	8	2	2	9	2	2	9	2	2	8	2	1	2	1	2	2	99	2	2	2	9	9	1	2
101634	8	2	1	31	1	1	6	5	4	3	2	1	2	9	2	2	9	2	2	8	2	1	2	1	2	2	99	2	2	2	9	9	1	2
101635	1	2	1	28	2	2	3	2	1	3	8	2	2	9	2	2	9	8	2	8	2	1	2	1	2	2	99	2	2	2	9	9	1	2
101636	5	2	1	32	1	1	3	2	1	6	2	2	2	9	2	2	9	2	2	2	2	1	2	1	2	2	99	2	2	2	9	9	1	2
101637	5	2	1	26	2	2	6	4	3	6	2	2	2	9	8	2	9	8	2	8	2	3	2	1	2	2	99	2	2	2	9	9	1	2
101638	5	2	1	19	3	3	99	2	1	99	2	2	2	9	2	2	9	2	2	2	2	1	2	1	2	2	99	2	2	2	9	9	1	2
101639	6	2	1	25	2	2	3	2	1	2	8	2	2	9	2	2	9	2	2	8	2	1	2	1	2	2	99	2	2	2	9	9	1	2
101640	5	2	1	22	3	2	6	2	1	3	2	2	2	9	2	2	9	2	1	8	2	1	2	1	2	2	99	1	2	2	9	9	1	2
101641	5	2	1	26	1	2	3	2	1	2	2	2	8	9	8	2	9	8	2	8	2	1	2	1	2	2	99	2	2	2	9	9	1	2
101642	1	2	1	27	1	2	5	4	3	4	8	2	2	9	2	2	9	8	2	2	2	1	2	1	2	2	99	2	2	2	9	9	1	2
101643	3	2	1	27	3	2	4	4	3	8	2	2	2	9	2	2	9	2	2	2	2	1	2	1	2	2	99	2	2	2	9	9	1	2
101644	1	2	1	17	2	3	99	1	0	3	8	2	2	9	2	2	9	2	2	8	2	1	2	1	2	2	99	2	2	2	9	9	1	2
101645	8	2	1	29	4	2	3	2	1	2	2	2	2	9	2	2	9	2	2	8	2	1	2	1	2	2	99	2	2	2	9	9	1	2
101646	5	2	1	24	2	2	3	2	1	2	1	1	8	9	8	2	9	8	8	8	2	1	2	1	2	2	99	2	2	2	9	9	1	2
101647	1	2	1	25	1	1	4	2	1	7	2	2	2	9	2	2	9	2	2	8	2	1	2	1	2	2	99	2	2	2	9	9	1	2
101648	1	2	1	26	1	2	4	3	2	2	8	2	2	9	2	2	9	8	2	8	2	1	2	1	2	2	99	2	2	2	9	9	1	2
101649	1	2	1	31	1	2	3	2	1	2	8	2	8	9	2	2	9	8	2	8	2	1	2	1	2	2	99	2	2	2	9	9	1	2
101650	6	2	1	31	3	2	99	1	99	7	2	2	1	1	2	2	9	8	1	2	2	1	1	1	2	2	99	2	2	2	9	9	1	2
101651	6	2	1	17	1	1	5	2	1	3	2	2	2	9	2	8	9	2	2	2	2	1	2	1	2	2	99	2	2	2	9	9	1	2
101652	5	2	1	36	1	2	3	5	4	4	2	2	2	9	2	2	9	2	2	2	2	1	2	1	2	2	99	2	2	2	9	9	1	2
101653	5	2	1	19	1	3	3	1	99	4	2	2	2	9	2	2	9	8	2	8	2	1	2	1	2	2	99	2	2	2	9	9	1	2
101654	8	2	1	31	1	1	5	3	2	3	2	2	2	9	2	2	9	2	2	2	2	1	2	1	2	2	99	2	2	2	9	9	1	2
101655	1	2	1	19	2	3	99	1	0	3	8	2	2	9	2	2	9	2	2	8	2	1	2	1	2	2	99	2	2	2	9	9	1	2
101656	5	2	1	26	3	2	2	1	99	8	2	2	8	9	8	2	9	8	2	8	2	1	2	1	2	2	99	2	2	2	9	9	1	2
101657	5	2	1	20	1	2	3	2	1	5	2	2	2	9	2	2	9	2	2	2	2	1	2	1	2	2	99	2	2	2	9	9	1	2
101658	1	2	1	25	1	1	4	3	99	3	2	2	2	9	2	2	9	2	2	2	2	1	2	1	2	2	99	2	2	2	9	9	1	2
101659	1	2	1	31	1	2	4	3	2	5	8	2	2	9	2	2	9	8	2	8	2	1	2	1	2	2	99	2	2	2	9	9	1	2
101660	1	2	1	31	3	2	4	3	3	4	8	2	2	9	2	2	9	1	2	8	2	1	2	1	2	2	99	2	2	2	9	9	1	2
101661	1	2	1	29	2	1	4	3	2	4	2	2	2	9	2	2	9	2	2	2	2	2	2	1	2	2	99	2	2	2	9	9	1	2
101662	1	2	1	29	3	1	4	3	2	2	2	2	2	9	2	2	9	2	2	2	2	3	2	1	2	2	99	2	2	2	9	9	1	2
101663	5	2	1	33	1	2	5	4	3	4	8	2	2	9	8	2	9	8	2	8	2	1	2	1	2	2	99	2	2	2	9	9	1	2
101664	6	2	1	35	1	2	6	5	4	7	8	2	2	9	2	2	9	8	8	8	2	1	2	1	2	2	99	2	2	2	9	9	1	2
101665	1	2	1	18	3	3	99	1	0	3	8	2	2	9	2	2	9	8	2	2	2	1	2	1	2	2	99	2	2	2	9	9	1	2
101666	1	2	1	25	4	3	99	1	0	2	8	2	2	9	2	2	9	2	2	8	2	1	2	1	2	2	99	2	2	2	9	9	1	2
101667	5	2	1	22	2	2	4	2	1	7	2	2	2	9	2	2	9	2	2	8	2	1	2	1	2	2	99	2	2	2	9	9	1	2
101668	2	2	1	35	2	2	4	4	3	4	2	2	2	9	2	2	9	2	2	2	2	1	2	1	2	2	99	2	2	2	9	9	1	2
101669	1	2	1	25	2	1	3	2	99	99	2	2	2	9	2	2	9	2	2	2	2	1	2	1	2	2	99	2	2	2	9	9	1	2
101670	5	2	1	20	2	2	2	1	99	4	2	2	2	9	2	2	9	2	2	8	2	1	2	1	2	2	99	2	2	2	9	9	1	2
101671	5	2	1	22	3	3	4	1	99	8	2	2	2	9	2	2	9	2	1	2	2	2	2	1	2	2	99	2	2	2	9	9	1	2
101672	1	2	1	32	1	2	4	3	2	3	8	2	2	9	2	2	9	2	2	8	2	1	2	1	2	2	99	2	2	2	9	9	1	2
101673	1	2	1	26	2	2	99	1	1	99	2	2	2	9	2	2	9	2	2	2	2	1	2	1	2	2	99	2	2	2	9	9	1	2
101674	8	2	1	27	1	2	3	2	1	4	8	2	2	9	2	2	9	2	2	8	2	1	2	1	2	2	99	2	2	2	9	9	1	2
101675	5	2	1	26	1	1	99	1	0	2	8	2	2	9	2	2	9	8	8	8	2	1	2	1	2	2	99	2	2	2	9	9	1	2
101676	5	2	1	29	2	2	5	4	3	2	2	2	2	9	2	2	9	2	1	8	2	1	2	1	2	2	99	2	2	2	9	9	1	2
101677	1	2	1	18	3	2	2	2	0	7	2	2	2	9	2	2	9	8	8	8	2	1	2	1	2	2	99	2	2	2	9	9	1	2
101678	6	2	1	29	3	2	4	2	1	8	2	2	2	9	2	2	9	2	2	2	2	1	2	1	2	2	99	2	2	2	9	9	1	2
101679	5	2	1	26	2	2	3	1	99	4	2	2	2	9	2	2	9	2	2	2	2	1	2	1	2	2	99	2	2	2	9	9	1	2
101680	1	2	1	34	1	1	5	5	4	6	2	2	2	9	2	2	9	2	2	2	2	1	2	1	2	2	99	2	2	2	9	9	1	2
101681	5	2	1	30	2	2	4	3	2	1	2	2	2	9	2	2	9	2	2	2	2	2	2	1	2	2	99	2	2	2	9	9	1	2
101682	1	2	1	17	1	3	3	1	99	5	2	2	2	9	2	2	9	8	2	8	2	1	2	1	2	2	99	2	2	2	9	9	1	2
101683	5	2	1	20	1	2	2	2	1	2	2	2	2	9	2	2	9	2	2	2	2	1	2	1	2	2	99	2	2	2	9	9	1	2
101684	8	2	1	21	2	2	3	2	1	3	8	2	2	9	2	2	9	2	2	8	2	1	2	1	2	2	99	2	2	2	9	9	1	2
101685	5	2	1	24	1	2	2	1	0	2	2	2	2	9	2	2	9	2	2	2	2	1	2	1	2	2	99	2	2	2	9	9	1	2
101686	5	2	1	28	1	2	4	3	2	3	2	2	2	9	2	2	9	2	2	2	2	1	2	1	2	2	99	2	2	2	9	9	1	2
101687	5	2	1	29	1	2	4	3	2	1	2	2	2	9	2	2	9	2	2	8	2	1	2	1	2	2	99	2	2	2	9	9	1	2
101688	1	2	1	33	1	2	5	4	3	4	8	2	2	9	2	2	9	8	2	8	2	1	2	1	2	2	99	2	2	2	9	9	1	2
101689	8	2	1	33	2	2	4	3	2	2	2	2	2	9	2	2	9	2	2	8	2	1	2	1	2	2	99	2	2	2	9	9	1	2
101690	5	2	1	26	1	2	3	2	1	2	2	2	2	9	2	2	9	2	2	8	2	1	2	1	2	2	99	2	2	2	9	9	1	2
101691	1	2	1	26	1	1	3	2	1	4	2	2	2	9	2	2	9	2	2	2	2	2	2	1	2	2	99	2	2	2	9	9	1	2
101692	5	2	1	24	3	2	6	2	1	2	2	2	2	9	2	2	9	2	1	2	2	1	2	1	2	2	99	2	2	2	9	9	1	2
101693	5	2	1	26	2	2	3	2	1	4	2	2	2	9	2	2	9	2	2	8	2	1	2	1	2	2	99	2	2	2	9	9	1	2
101694	5	2	1	32	2	2	4	3	2	3	2	2	2	9	2	2	9	2	2	8	2	1	2	1	2	2	99	2	2	2	9	9	1	2
101695	8	2	1	28	1	1	7	5	4	99	2	2	8	9	2	2	9	2	2	2	2	2	2	1	2	2	99	2	2	2	9	9	1	2
101696	5	2	1	22	2	2	3	2	1	99	2	8	8	9	8	8	9	8	8	8	2	1	2	1	2	2	99	2	2	2	9	9	1	2
101697	3	2	1	33	3	1	4	3	2	4	2	2	2	9	2	1	1	2	2	2	2	1	2	1	2	2	99	2	2	2	9	9	1	2
101698	1	2	1	30	2	1	4	3	2	3	2	2	2	9	2	2	9	2	2	2	2	1	2	1	2	2	99	2	2	2	9	9	1	2
101699	8	2	1	22	3	3	99	1	99	1	8	2	2	9	2	2	9	2	2	8	2	1	2	1	2	2	99	2	2	2	9	9	1	2
101700	1	2	1	33	2	1	4	3	2	5	2	2	2	9	2	2	9	2	2	2	2	2	2	1	2	2	99	2	2	2	9	9	1	2
101701	6	2	1	26	4	1	3	1	0	8	2	2	2	9	2	2	9	2	2	2	2	1	2	1	2	2	99	2	2	2	9	9	1	2
101702	5	2	1	23	3	3	4	1	99	3	2	2	2	9	2	2	9	2	2	8	2	1	2	1	2	2	99	2	2	2	9	9	1	2
101703	8	2	1	18	3	3	99	1	99	3	8	2	2	9	2	2	9	8	1	8	2	1	2	1	2	2	99	2	2	2	9	9	1	2
101704	5	2	1	24	4	3	3	2	1	2	2	2	2	9	2	2	9	2	2	8	2	1	2	1	2	2	99	2	2	2	9	9	1	2
101705	6	2	1	23	2	1	3	2	1	8	2	2	2	9	2	2	9	1	2	2	2	1	2	1	2	2	99	2	2	2	9	9	1	2
101706	8	2	1	36	2	1	7	6	5	4	2	2	2	9	2	1	1	2	1	2	2	1	2	1	2	2	99	2	2	2	9	9	1	2
101707	1	2	1	42	2	1	8	7	99	4	8	2	2	9	2	2	9	2	2	2	2	1	2	1	2	2	99	2	2	2	9	9	1	2
101708	1	2	1	24	1	1	5	3	2	5	2	2	2	9	2	2	9	2	2	2	2	1	2	1	2	2	99	2	2	2	9	9	1	2
101709	5	2	1	20	1	2	5	1	99	3	2	2	2	9	2	2	9	2	2	2	2	1	2	1	2	2	99	2	2	2	9	9	1	2
101710	1	2	1	25	3	1	2	2	99	99	2	2	2	9	2	2	9	2	2	8	2	1	2	1	2	2	99	2	2	2	9	9	1	2
101711	8	2	1	16	3	3	99	1	0	2	2	2	2	9	2	2	9	2	2	8	2	1	2	1	2	2	99	2	2	2	9	9	1	2
101712	1	2	1	25	2	2	2	2	99	4	2	2	2	9	2	2	9	2	2	2	2	1	2	1	2	2	99	2	2	2	9	9	1	2
101713	1	2	1	22	2	2	7	6	5	4	2	2	2	9	8	2	9	8	2	2	2	1	2	1	2	2	99	2	2	2	9	9	1	2
101714	6	2	1	32	3	1	4	5	2	5	2	2	2	9	2	2	9	2	2	2	2	1	2	1	2	2	99	2	2	2	9	9	1	2
101715	5	2	1	30	1	2	5	4	3	4	2	2	2	9	2	2	9	8	2	8	2	2	2	1	2	2	99	2	2	2	9	9	1	2
101716	1	2	1	29	2	2	4	3	2	5	8	2	2	9	2	2	9	8	2	8	2	1	2	1	2	2	99	2	2	2	9	9	1	2
101717	8	2	1	24	2	1	4	3	2	8	2	2	2	9	2	2	9	8	8	8	2	1	2	1	2	2	99	2	2	2	9	9	1	2
101718	2	2	1	31	3	2	4	3	2	4	2	2	2	9	2	2	9	2	2	2	2	1	2	1	2	2	99	2	2	2	9	9	1	2
101719	8	2	1	23	4	3	4	1	99	4	8	2	2	9	2	2	9	2	2	2	2	1	2	1	2	2	99	2	2	2	9	9	1	2
101720	6	2	1	35	3	2	4	4	2	3	8	2	2	9	2	2	9	2	2	8	2	1	2	1	2	2	99	2	2	2	9	9	1	2
101721	1	2	1	35	2	1	2	1	99	99	2	2	2	9	2	2	9	2	2	2	2	1	2	1	2	2	99	2	2	2	9	9	1	2
101722	1	2	1	26	2	2	1	1	99	2	2	2	2	9	2	2	9	2	2	2	2	2	2	1	2	2	99	2	2	2	9	9	1	2
101723	6	2	1	18	3	1	3	1	99	7	2	2	2	9	2	2	9	2	2	2	2	1	2	1	2	2	99	2	2	2	9	9	1	2
101724	5	2	1	27	3	2	4	3	2	4	2	2	2	9	2	2	9	2	8	8	2	1	2	1	2	2	99	2	2	2	9	9	1	2
101725	1	2	1	20	2	1	3	4	3	99	2	2	2	9	2	2	9	2	2	2	2	1	2	1	2	2	99	2	2	2	9	9	1	2
101726	1	2	1	19	3	3	99	1	0	4	8	2	2	9	2	2	9	2	2	8	2	1	2	1	2	2	99	2	2	2	9	9	1	2
101727	5	2	1	27	2	2	5	2	1	3	2	2	2	9	2	2	9	2	2	2	2	1	2	1	2	2	99	2	2	2	9	9	1	2
101728	1	2	1	32	2	1	3	5	4	7	2	2	2	9	2	2	9	2	2	2	2	1	2	1	2	2	99	2	2	2	9	9	1	2
101729	1	2	1	25	4	2	4	1	0	99	2	2	2	9	2	2	9	2	2	2	2	1	2	1	2	2	99	2	2	2	9	9	1	2
101730	5	2	1	28	2	2	6	5	5	4	2	2	2	9	2	2	9	2	2	2	2	1	2	1	2	2	99	2	2	2	9	9	1	2
101731	1	2	1	25	2	2	3	2	1	5	8	2	2	9	2	2	9	2	2	8	2	1	2	1	2	2	99	2	2	2	9	9	1	2
101732	1	2	1	15	3	1	2	1	99	99	2	2	2	9	2	2	9	2	2	2	2	1	2	1	2	2	99	2	2	2	9	9	1	2
101733	1	2	1	28	3	1	7	5	99	2	2	2	2	9	2	2	9	2	2	2	2	1	2	1	2	2	99	2	2	2	9	9	1	2
101734	6	2	1	24	2	2	4	2	1	8	2	2	2	9	2	2	9	1	2	2	2	1	2	1	2	2	99	2	2	2	9	9	1	2
101735	1	2	1	25	2	1	4	1	99	2	2	2	2	9	2	2	9	2	2	2	2	1	2	1	2	2	99	2	2	2	9	9	1	2
101736	1	2	1	21	2	3	2	1	99	4	2	2	2	9	2	2	9	2	2	2	2	2	2	1	2	2	99	2	2	2	9	9	1	2
101737	5	2	1	26	1	2	3	2	1	3	2	2	2	9	2	2	9	2	2	8	2	1	2	1	2	2	99	2	2	2	9	9	1	2
101738	6	2	1	29	1	1	5	3	2	9	2	2	2	9	2	2	9	2	2	2	2	1	2	1	2	2	99	2	2	2	9	9	1	2
101739	1	2	1	29	2	1	4	2	1	4	2	2	2	9	2	2	9	2	2	2	2	1	2	1	2	2	99	2	2	2	9	9	1	2
101740	5	2	1	26	3	2	2	1	99	8	2	2	2	9	2	2	9	2	2	2	2	1	2	1	2	2	99	2	2	2	9	9	1	2
101741	1	2	1	29	1	1	3	1	99	3	2	2	2	9	2	2	9	2	2	2	2	1	2	1	2	2	99	2	2	2	9	9	1	2
101742	1	2	1	30	2	1	2	1	0	2	2	2	2	9	2	2	9	2	2	2	2	2	2	1	2	2	99	2	2	2	9	9	1	2
101743	6	2	1	25	4	2	2	1	0	4	8	2	2	9	2	2	9	2	2	2	2	1	2	1	2	2	99	2	2	2	9	9	1	2
101744	1	2	1	25	2	1	4	3	2	4	2	2	2	9	2	2	9	2	2	2	2	1	2	1	2	2	99	2	2	2	9	9	1	2
101745	5	2	1	21	3	3	9	1	99	5	1	2	8	9	8	2	9	8	1	8	2	1	2	1	2	2	99	2	2	2	9	9	1	2
101746	6	2	1	28	3	1	4	2	1	7	2	1	2	9	2	2	9	2	2	2	2	1	2	1	2	2	99	2	2	2	9	9	1	2
101747	5	2	1	28	2	2	5	3	2	3	2	2	2	9	2	2	9	2	2	2	2	1	2	1	2	2	99	2	2	2	9	9	1	2
101748	1	2	1	23	1	1	2	2	0	6	2	2	2	9	2	2	9	2	2	2	2	1	2	1	2	2	99	2	2	2	9	9	1	2
101749	8	2	1	21	3	2	3	2	1	4	2	2	2	9	2	2	9	2	2	8	2	1	2	1	2	2	99	2	2	2	9	9	1	2
101750	8	2	1	27	3	3	4	1	99	4	8	2	2	9	2	2	9	2	2	2	2	1	2	1	2	2	99	2	2	2	9	9	1	2
101751	8	2	1	24	3	3	99	1	99	1	8	2	2	9	2	1	1	1	2	2	2	1	2	1	2	2	99	2	2	2	9	9	1	2
101752	6	2	1	29	2	1	7	6	5	3	8	2	2	9	1	2	9	2	2	8	2	1	2	1	2	2	99	2	2	2	9	9	1	2
101753	5	2	1	26	3	3	4	3	2	8	2	2	2	9	2	2	9	2	2	2	2	3	2	1	2	2	99	2	2	2	9	9	1	2
101754	6	2	1	20	2	3	99	1	0	4	2	2	2	9	2	2	9	2	2	8	2	1	2	1	2	2	99	2	2	2	9	9	1	2
101755	5	2	1	31	2	2	6	4	3	5	2	2	2	9	2	2	9	2	2	2	2	1	2	1	2	2	99	2	2	2	9	9	1	2
101756	6	2	1	25	1	2	6	4	3	7	8	2	2	9	2	2	9	2	2	8	2	1	2	1	2	2	99	2	2	2	9	9	1	2
101757	6	2	1	25	1	2	5	3	3	6	2	2	2	9	2	2	9	2	2	2	2	2	2	1	2	2	99	2	2	2	9	9	1	2
101758	6	2	1	18	3	3	2	1	0	4	8	2	2	9	2	2	9	2	2	2	2	1	2	1	2	2	99	2	2	2	9	9	1	2
101759	5	2	1	27	3	2	5	4	3	4	2	2	2	9	2	2	9	2	2	2	2	1	2	1	2	2	99	2	2	2	9	9	1	2
101760	1	2	1	34	3	1	3	3	2	99	2	2	2	9	2	2	9	2	2	2	2	1	2	1	2	2	99	2	2	2	9	9	1	2
101761	1	2	1	28	2	1	3	2	1	3	2	2	2	9	2	2	9	2	2	2	2	1	2	1	2	2	99	2	2	2	9	9	1	2
101762	5	2	1	26	1	1	5	2	1	8	2	2	2	9	2	1	1	2	2	8	2	1	2	1	2	2	99	2	2	2	9	9	1	2
101763	1	2	1	30	1	1	3	4	2	4	2	2	2	9	2	2	9	2	2	2	2	1	2	1	2	2	99	2	2	2	9	9	1	2
101764	6	2	1	32	2	2	5	3	3	99	2	2	2	9	2	2	9	2	2	8	2	1	2	1	2	2	99	2	2	2	9	9	1	2
101765	1	2	1	42	1	1	3	4	3	99	2	2	2	9	2	2	9	2	2	2	2	1	2	1	2	2	99	2	2	2	9	9	1	2
101766	1	2	1	36	1	1	3	4	3	99	2	2	2	9	2	2	9	2	2	2	2	1	2	1	2	2	99	2	2	2	9	9	1	2
101767	5	2	1	32	2	2	6	5	4	8	2	2	2	9	2	2	9	2	2	2	2	1	2	1	2	2	99	2	2	2	9	9	1	2
101768	1	2	1	39	2	1	3	6	5	99	2	2	2	9	2	2	9	2	2	2	2	1	2	1	2	2	99	2	2	2	9	9	1	2
101769	1	2	1	28	1	1	3	5	4	1	2	2	2	9	2	2	9	2	2	2	2	1	2	1	2	2	99	2	2	2	9	9	1	2
101770	1	2	1	34	1	1	3	2	1	99	2	2	2	9	2	2	9	2	2	2	2	1	2	1	2	2	99	2	2	2	9	9	1	2
101771	1	2	1	23	1	1	2	1	99	99	2	2	2	9	2	2	9	2	2	2	2	1	2	1	2	2	99	2	2	2	9	9	1	2
101772	8	2	1	30	2	2	4	4	2	8	2	2	2	9	2	2	9	2	2	2	2	1	2	1	2	2	99	2	2	2	9	9	1	2
101773	5	2	1	30	2	2	6	5	4	3	2	2	2	9	2	2	9	2	8	8	2	1	2	1	2	2	99	2	2	2	9	9	1	2
101774	5	2	1	22	3	2	4	1	99	7	2	2	2	9	8	2	9	8	2	8	2	1	2	1	2	2	99	2	2	2	9	9	1	2
101775	6	2	1	29	2	2	2	1	0	3	2	2	2	9	2	2	9	2	2	8	2	1	2	1	2	2	99	2	2	2	9	9	1	2
101776	1	2	1	15	3	3	7	1	99	4	2	2	2	9	2	2	9	2	2	2	2	1	2	1	2	2	99	2	2	2	9	9	1	2
101777	1	2	1	19	3	3	99	1	0	3	8	2	2	9	2	2	9	8	2	8	2	1	2	1	2	2	99	2	2	2	9	9	1	2
101778	6	2	1	25	1	2	3	3	2	8	8	2	2	9	2	2	9	8	2	8	2	1	2	1	2	2	99	2	2	2	9	9	1	2
101779	5	2	1	33	1	2	4	3	2	5	8	2	2	9	2	2	9	2	2	8	2	1	2	1	2	2	99	2	2	2	9	9	1	2
101780	1	2	1	22	2	2	5	1	99	1	2	2	2	9	8	8	9	8	2	2	2	1	2	1	2	2	99	2	2	2	9	9	1	2
101781	6	2	1	19	2	2	99	1	0	5	8	2	2	9	2	2	9	2	2	8	2	1	2	1	2	2	99	2	2	2	9	9	1	2
101782	1	2	1	36	2	2	4	5	4	4	2	2	2	9	8	2	9	2	2	2	2	2	2	1	2	2	99	2	2	2	9	9	1	2
101783	1	2	1	29	2	2	4	3	2	4	8	2	2	9	2	2	9	8	2	8	2	1	2	1	2	2	99	2	2	2	9	9	1	2
101784	5	2	1	21	1	2	4	3	2	6	2	2	2	9	2	2	9	2	2	2	2	1	2	1	2	2	99	2	2	2	9	9	1	2
101785	5	2	1	34	1	2	99	2	99	1	2	2	2	9	2	2	9	2	2	2	2	1	2	1	2	2	99	2	2	2	9	9	1	2
101786	5	2	1	25	3	1	3	2	1	7	8	2	2	9	2	2	9	2	2	2	2	1	2	1	2	2	99	2	2	2	9	9	1	2
101787	1	2	1	20	2	2	3	2	1	2	2	2	2	9	8	2	9	8	2	2	2	1	2	1	2	2	99	2	2	2	9	9	1	2
101788	1	2	1	34	2	2	4	3	2	3	8	2	2	9	2	1	1	8	2	8	2	1	2	1	2	2	99	2	2	2	9	9	1	2
101789	6	2	1	23	3	1	2	2	99	4	2	2	2	9	2	8	9	2	2	2	2	2	2	1	2	2	99	2	2	2	9	9	1	2
101790	1	2	1	28	1	1	3	3	2	4	2	2	2	9	2	2	9	2	2	2	2	1	2	1	2	2	99	2	2	2	9	9	1	2
101791	6	2	1	27	3	1	3	4	2	6	1	2	2	9	2	2	9	1	2	2	2	1	2	1	2	2	99	2	2	2	9	9	1	2
101792	8	2	1	29	1	2	3	2	1	2	8	2	2	9	2	2	9	2	2	2	2	1	2	1	2	2	99	2	2	2	9	9	1	2
101793	6	2	1	38	3	1	8	7	7	6	2	2	2	9	2	2	9	2	2	8	2	1	2	1	2	2	99	2	2	2	9	9	1	2
101794	5	2	1	32	3	2	4	3	2	3	2	2	2	9	8	2	9	8	2	8	2	1	2	1	2	2	99	2	2	2	9	9	1	2
101795	8	2	1	27	1	2	3	4	1	2	2	2	2	9	2	2	9	8	8	8	2	1	2	1	2	2	99	2	2	2	9	9	1	2
101796	5	2	1	30	3	2	6	3	2	4	2	2	2	9	2	2	9	2	2	2	2	1	2	1	2	2	99	2	2	2	9	9	1	2
101797	8	2	1	21	1	2	99	2	1	4	2	2	2	9	2	2	9	8	8	8	2	1	2	1	2	2	99	2	2	2	9	9	1	2
101798	5	2	1	19	1	2	2	1	99	4	2	2	2	9	2	2	9	2	2	2	2	1	2	1	2	2	99	2	2	2	9	9	1	2
101799	1	2	1	27	2	1	4	3	2	6	2	2	2	9	2	2	9	2	2	2	2	1	2	1	2	2	99	2	2	2	9	9	1	2
101800	8	2	1	31	2	3	4	6	3	3	2	2	2	9	2	2	9	8	8	8	2	1	2	1	2	2	99	2	2	2	9	9	1	2
101801	1	2	1	21	2	3	99	1	0	6	8	2	2	9	2	2	9	8	2	8	2	1	2	1	2	2	99	2	2	2	9	9	1	2
101802	5	2	1	23	4	2	2	1	99	4	2	2	2	9	2	2	9	8	2	8	2	1	2	1	2	2	99	2	2	2	9	9	1	2
101803	6	2	1	34	4	2	3	4	1	1	2	2	2	9	2	2	9	1	2	8	2	1	2	1	2	2	99	2	2	2	9	9	1	2
101804	6	2	1	33	1	1	5	3	3	6	2	2	2	9	2	2	9	2	2	8	2	1	2	1	2	2	99	2	2	2	9	9	1	2
101805	8	2	1	25	3	2	3	2	1	3	2	2	2	9	2	2	9	8	8	8	2	1	2	1	2	2	99	2	2	2	9	9	1	2
101806	8	2	1	29	1	1	4	3	2	99	2	2	2	9	2	2	9	2	2	2	2	1	2	1	2	2	99	2	2	2	9	9	1	2
101807	8	2	1	29	2	2	4	3	2	7	2	2	2	9	2	2	9	2	2	8	2	1	2	1	2	2	99	2	2	2	9	9	1	2
101808	8	2	1	35	1	1	5	7	6	3	2	2	2	9	2	1	1	8	8	8	2	1	2	1	2	2	99	2	2	2	9	9	1	2
101809	5	2	1	23	1	2	7	2	1	6	2	2	2	9	8	2	9	8	2	8	2	1	2	1	2	2	99	2	2	2	9	9	1	2
101810	5	2	1	20	2	2	3	1	99	4	2	2	2	9	2	2	9	8	2	8	2	2	2	1	2	2	99	2	2	2	9	9	1	2
101811	6	2	1	27	4	3	3	1	0	2	2	2	2	9	2	2	9	8	8	8	2	1	2	1	2	2	99	2	2	2	9	9	1	2
101812	5	2	1	31	2	2	99	1	99	5	2	2	2	9	2	2	9	2	2	8	2	2	2	1	2	2	99	2	2	2	9	9	1	2
101813	1	2	1	30	1	1	3	2	1	3	2	2	2	9	2	2	9	2	2	2	2	1	2	1	2	2	99	2	2	2	9	9	1	2
101814	5	2	1	22	1	2	3	1	99	4	2	2	2	9	2	2	9	2	2	2	2	2	2	1	2	2	99	2	2	2	9	9	1	2
101815	8	2	1	16	3	3	99	1	0	6	2	2	2	9	2	2	9	2	2	8	2	1	2	1	2	2	99	2	2	2	9	9	1	2
101816	2	2	1	25	3	1	2	1	99	6	2	2	2	9	2	2	9	2	2	2	2	1	2	1	2	2	99	2	2	2	9	9	1	2
101817	8	2	1	26	1	2	3	2	1	2	8	2	2	9	2	2	9	2	2	8	2	1	2	1	2	2	99	2	2	2	9	9	1	2
101818	8	2	1	16	2	3	99	1	0	8	2	2	2	9	2	2	9	2	2	8	2	1	2	1	2	2	99	2	2	2	9	9	1	2
101819	5	2	1	21	2	2	2	1	99	4	2	2	2	9	2	2	9	2	2	2	2	1	2	1	2	2	99	2	2	2	9	9	1	2
101820	8	2	1	29	3	1	4	2	1	5	2	2	2	9	2	2	9	2	2	2	2	1	2	1	2	2	99	2	2	2	9	9	1	2
101821	8	2	1	31	1	2	4	6	2	3	2	2	2	9	2	2	9	8	8	8	2	1	2	1	2	2	99	2	2	2	9	9	1	2
101822	1	2	1	18	3	1	2	3	99	1	2	2	2	9	2	2	9	2	2	2	2	1	2	1	2	2	99	2	2	2	9	9	1	2
101823	5	2	1	25	2	2	6	1	0	3	2	2	2	9	2	2	9	2	1	8	2	1	2	1	2	2	99	1	2	2	9	9	1	2
101824	8	2	1	31	1	2	4	3	2	3	2	2	2	9	2	2	9	2	2	2	2	1	2	1	2	2	99	2	2	2	9	9	1	2
101825	8	2	1	30	1	2	3	2	1	5	2	2	2	9	2	2	9	2	2	8	2	1	2	1	2	2	99	2	2	2	9	9	1	2
101826	5	2	1	21	2	2	6	3	2	2	2	2	2	9	1	2	9	2	1	8	2	1	2	1	2	1	99	2	2	2	9	9	1	2
101827	5	2	1	26	3	2	4	3	2	5	2	2	2	9	2	2	9	2	1	8	2	1	2	1	2	2	99	1	2	2	9	9	1	2
101828	8	2	1	20	3	3	99	1	0	2	2	2	2	9	2	2	9	8	8	8	2	1	2	1	2	2	99	2	2	2	9	9	1	2
101829	5	2	1	27	2	2	7	3	2	3	2	2	2	9	8	2	9	8	2	8	2	2	2	1	2	2	99	2	2	2	9	9	1	2
101830	5	2	1	32	4	1	4	3	2	2	2	2	2	9	2	2	9	2	2	8	2	1	2	1	2	1	99	2	2	2	9	9	1	2
101831	5	2	1	19	3	2	6	1	0	4	2	2	2	9	8	2	9	2	1	8	2	1	2	1	2	2	99	1	2	2	9	9	1	2
101832	2	2	1	26	4	2	3	3	1	8	2	2	2	9	2	2	9	2	2	2	2	1	2	1	2	2	99	2	2	2	9	9	1	2
101833	5	2	1	23	1	2	3	2	1	5	2	2	2	9	8	2	9	2	2	8	2	1	2	1	2	2	99	2	2	2	9	9	1	2
101834	8	2	1	29	1	2	4	3	2	2	8	2	2	9	2	1	1	2	2	2	2	1	2	1	2	2	99	2	2	2	9	9	1	2
101835	8	2	1	27	2	2	4	3	2	4	2	2	2	9	2	2	9	2	2	2	2	1	2	1	2	2	99	2	2	2	9	9	1	2
101836	8	2	1	19	3	2	5	1	99	8	2	2	2	9	2	2	9	2	2	2	2	1	2	1	2	2	99	2	2	2	9	9	1	2
101837	8	2	1	19	3	3	99	1	0	2	2	2	2	9	2	2	9	8	8	8	2	1	2	1	2	2	99	2	2	2	9	9	1	2
101838	5	2	1	29	3	2	3	2	1	6	2	2	2	9	2	2	9	2	2	8	2	1	2	1	2	2	99	2	2	2	9	9	1	2
101839	6	2	1	33	2	2	2	4	2	4	2	2	2	9	2	2	9	2	2	2	2	1	2	1	2	2	99	2	2	2	9	9	1	2
101840	5	2	1	28	1	2	5	3	2	2	2	2	2	9	2	2	9	2	2	2	2	2	2	1	2	2	99	2	2	2	9	9	1	2
101841	8	2	1	34	3	2	99	5	4	6	2	2	2	9	2	2	9	2	2	2	2	1	2	1	2	2	99	2	2	2	9	9	1	2
101842	5	2	1	34	1	2	5	4	3	6	2	2	2	9	2	2	9	2	2	2	2	1	2	1	2	2	99	2	2	2	9	9	1	2
101843	8	2	1	33	1	2	4	3	2	5	2	2	2	9	2	2	9	2	2	2	2	1	2	1	2	2	99	2	2	2	9	9	1	2
101844	5	2	1	25	2	2	6	4	3	5	2	2	2	9	2	2	9	2	2	2	2	3	2	1	2	2	99	2	2	2	9	9	1	2
101845	5	2	1	27	2	2	3	2	1	2	2	2	2	9	2	2	9	2	2	2	2	1	2	1	2	2	99	2	2	2	9	9	1	2
101846	5	2	1	25	2	2	3	2	1	3	2	2	2	9	2	2	9	2	2	2	2	1	2	1	2	2	99	2	2	2	9	9	1	2
101847	5	2	1	25	1	2	2	1	99	3	2	2	2	9	2	2	9	2	2	2	2	1	2	1	2	2	99	2	2	2	9	9	1	2
101848	8	2	1	24	3	2	2	1	99	7	2	2	2	9	2	2	9	2	2	2	2	1	2	1	2	2	99	2	2	2	9	9	1	2
101849	8	2	1	26	2	1	4	3	2	5	2	2	2	9	2	2	9	2	2	8	2	1	2	1	2	2	99	2	2	2	9	9	1	2
101850	6	2	1	37	3	1	99	4	99	6	2	1	1	1	2	2	9	2	2	2	2	1	1	1	2	2	99	2	2	2	9	9	1	2
101851	5	2	1	20	2	2	2	1	99	2	2	2	2	9	2	2	9	2	2	2	2	1	2	1	2	2	99	2	2	2	9	9	1	2
101852	1	2	1	19	2	3	99	1	0	3	8	2	2	9	2	2	9	8	2	8	2	1	2	1	2	2	99	2	2	2	9	9	1	2
101853	5	2	1	26	1	1	4	3	2	5	2	2	2	9	2	2	9	2	2	2	2	1	2	1	2	2	99	2	2	2	9	9	1	2
101854	5	2	1	25	1	2	4	3	2	6	2	2	2	9	2	2	9	2	2	2	2	1	2	1	2	2	99	2	2	2	9	9	1	2
101855	5	2	1	25	1	2	4	3	2	7	2	2	2	9	2	2	9	8	2	8	2	1	2	1	2	2	99	2	2	2	9	9	1	2
101856	5	2	1	20	2	2	2	1	99	2	2	2	2	9	2	2	9	2	2	2	2	1	2	1	2	2	99	2	2	2	9	9	1	2
101857	5	2	1	32	1	2	8	6	5	6	2	2	2	9	8	2	9	8	2	8	2	1	2	1	2	2	99	2	2	2	9	9	1	2
101858	6	2	1	37	1	1	3	6	5	2	8	2	2	9	2	2	9	8	8	8	2	3	2	1	2	2	99	2	2	2	9	9	1	2
101859	5	2	1	20	3	2	1	5	99	4	2	2	2	9	8	2	9	8	2	8	2	2	2	1	2	2	99	2	2	2	9	9	1	2
101860	1	2	1	27	3	1	2	2	99	5	2	2	2	9	2	2	9	2	1	2	2	1	2	1	2	2	99	2	2	2	9	9	1	2
101861	5	2	1	28	2	2	2	2	1	4	2	2	2	9	2	2	9	2	2	8	2	1	2	1	2	1	2	2	2	2	9	9	1	2
101862	1	2	1	24	2	1	2	2	99	2	2	2	2	9	2	2	9	2	2	2	2	1	2	1	2	2	99	2	2	2	9	9	1	2
101863	5	2	1	19	1	2	4	1	99	6	2	2	2	9	8	2	9	8	2	8	2	3	2	1	2	2	99	2	2	2	9	9	1	2
101864	6	2	1	36	1	1	6	6	5	3	8	2	2	9	2	1	1	8	8	8	2	3	2	1	2	2	99	2	2	2	9	9	1	2
101865	5	2	1	26	3	2	4	3	2	5	2	2	2	9	8	2	9	8	2	8	2	1	2	1	2	2	99	2	2	2	9	9	1	2
101866	1	2	1	27	2	1	4	1	99	4	2	2	2	9	2	2	9	2	2	2	2	1	2	1	2	2	99	2	2	2	9	9	1	2
101867	8	2	1	30	2	1	7	8	5	6	2	2	2	9	2	2	9	2	2	2	2	1	2	1	2	2	99	2	2	2	9	9	1	2
101868	8	2	1	30	2	2	7	8	5	6	2	2	2	9	2	2	9	2	2	2	2	1	2	1	2	2	99	2	2	2	9	9	1	2
101869	1	2	1	22	4	3	6	1	99	3	2	2	2	9	2	2	9	2	2	2	2	1	2	1	2	2	99	2	2	2	9	9	1	2
101870	8	2	1	25	2	2	3	2	1	5	2	2	2	9	2	2	9	8	8	8	2	1	2	1	2	2	99	2	2	2	9	9	1	2
101871	8	2	1	25	1	2	3	2	1	7	2	2	2	9	8	2	9	8	2	2	2	1	2	1	2	2	99	2	2	2	9	9	1	2
101872	1	2	1	22	1	2	2	1	99	6	2	2	2	9	2	2	9	2	2	8	2	1	2	1	2	2	99	2	2	2	9	9	1	2
101873	8	2	1	20	2	3	99	1	0	7	2	2	2	9	2	2	9	2	2	2	2	1	2	1	2	2	99	2	2	2	9	9	1	2
101874	8	2	1	24	4	3	99	1	0	5	2	2	2	9	2	2	9	2	2	2	2	1	2	1	2	2	99	2	2	2	9	9	1	2
101875	5	2	1	26	1	2	4	3	2	4	2	2	2	9	2	2	9	8	2	8	2	1	2	1	2	2	99	2	2	2	9	9	1	2
101876	1	2	1	28	2	1	3	2	1	3	2	2	2	9	2	2	9	2	2	2	2	1	2	1	2	2	99	2	2	2	9	9	1	2
101877	1	2	1	27	4	3	99	1	0	4	8	2	2	9	2	2	9	2	2	8	2	1	2	1	2	2	99	2	2	2	9	9	1	2
101878	5	2	1	23	3	2	3	1	99	3	2	2	2	9	2	2	9	2	2	2	2	1	2	1	2	2	99	2	2	2	9	9	1	2
101879	5	2	1	23	3	2	2	1	99	4	2	2	2	9	8	2	9	8	2	8	2	1	2	1	2	2	99	2	2	2	9	9	1	2
101880	8	2	1	28	1	2	4	3	2	4	2	2	2	9	2	2	9	8	8	8	2	1	2	1	2	2	99	2	2	2	9	9	1	2
101881	1	2	1	31	1	2	4	3	2	3	8	2	2	9	2	2	9	2	2	8	2	1	2	1	2	2	99	2	2	2	9	9	1	2
101882	1	2	1	28	3	1	3	1	0	4	2	2	2	9	2	2	9	2	2	2	2	1	2	1	2	2	99	2	2	2	9	9	1	2
101883	8	2	1	28	1	2	3	2	2	2	2	2	2	9	8	2	9	8	8	8	2	1	2	1	2	2	99	2	2	2	9	9	1	2
101884	1	2	1	28	1	2	4	3	2	3	8	2	2	9	2	2	9	2	2	8	2	1	2	1	2	2	99	2	2	2	9	9	1	2
101885	1	2	1	25	3	1	4	3	99	2	2	2	2	9	2	2	9	2	2	2	2	1	2	1	2	2	99	2	2	2	9	9	1	2
101886	8	2	1	31	2	1	5	4	3	6	2	2	2	9	2	2	9	2	2	8	2	1	2	1	2	2	99	2	2	2	9	9	1	2
101887	8	2	1	31	3	2	5	4	3	7	2	2	2	9	2	2	9	2	2	2	2	1	2	1	2	2	99	2	2	2	9	9	1	2
101888	5	2	1	25	1	2	6	4	3	5	2	2	2	9	2	2	9	2	2	2	2	1	2	1	2	2	99	2	2	2	9	9	1	2
101889	5	2	1	26	1	2	3	2	1	2	2	2	2	9	2	2	9	2	2	2	2	2	2	1	2	2	99	2	2	2	9	9	1	2
101890	1	2	1	30	3	1	4	3	99	2	2	2	2	9	2	2	9	2	2	2	2	1	2	1	2	2	99	2	2	2	9	9	1	2
101891	1	2	1	30	3	2	4	4	2	1	2	2	2	9	2	2	9	2	2	2	2	2	2	1	2	2	99	2	2	2	9	9	1	2
101892	5	2	1	32	2	2	6	2	1	4	2	2	2	9	2	2	9	8	2	8	2	1	2	1	2	2	99	2	2	2	9	9	1	2
101893	5	2	1	36	1	2	4	4	3	4	2	2	2	9	2	2	9	2	2	2	2	1	2	1	2	2	99	2	2	2	9	9	1	2
101894	8	2	1	20	1	2	4	3	2	4	2	2	2	9	8	2	9	8	8	8	2	1	2	1	2	2	99	2	2	2	9	9	1	2
101895	5	2	1	34	1	2	7	5	4	6	2	2	2	9	1	2	9	8	1	8	2	1	2	1	2	2	99	2	2	2	9	9	1	2
101896	8	2	1	20	1	2	5	1	0	7	2	2	2	9	2	2	9	2	2	2	2	2	2	1	2	2	99	2	2	2	9	9	1	2
101897	8	2	1	20	2	3	99	1	0	99	2	2	2	9	2	2	9	2	1	8	2	1	2	1	2	2	99	2	2	2	9	9	1	2
101898	8	2	1	29	1	2	3	2	1	2	2	2	2	9	2	2	9	2	2	2	2	1	2	1	2	2	99	2	2	2	9	9	1	2
101899	8	2	1	22	3	2	4	3	4	2	2	2	2	9	2	1	1	2	2	2	2	1	2	1	2	2	99	2	2	2	9	9	1	2
101900	5	2	1	28	2	2	4	1	99	3	2	2	2	9	2	2	9	2	2	2	2	1	2	1	2	2	99	2	2	2	9	9	1	2
101901	1	2	1	27	2	1	4	3	99	4	2	2	2	9	2	2	9	2	2	2	2	1	2	1	2	2	99	2	2	2	9	9	1	2
101902	8	2	1	26	1	1	4	3	2	1	2	2	2	9	8	2	9	8	8	8	2	3	2	1	2	2	99	2	2	2	9	9	1	2
101903	5	2	1	28	1	2	5	4	3	7	2	2	2	9	2	2	9	2	2	8	2	1	2	1	2	2	99	2	2	2	9	9	1	2
101904	5	2	1	25	3	2	3	2	1	2	2	2	2	9	2	8	9	8	2	8	2	1	2	1	2	2	99	2	2	2	9	9	1	2
101905	6	2	1	19	3	3	99	1	0	4	2	2	2	9	2	2	9	8	8	8	2	1	2	1	2	2	99	2	2	2	9	9	1	2
101906	5	2	1	23	2	2	4	2	1	6	2	2	2	9	8	2	9	8	2	8	2	1	2	1	2	2	99	2	2	2	9	9	1	2
101907	1	2	1	26	1	1	2	3	1	2	2	2	2	9	2	2	9	2	2	2	2	1	2	1	2	2	99	2	2	2	9	9	1	2
101908	8	2	1	34	3	2	3	3	1	2	2	2	2	9	2	2	9	8	8	8	2	1	2	1	2	2	99	2	2	2	9	9	1	2
101909	6	2	1	28	4	1	3	1	99	4	2	2	2	9	2	2	9	2	2	2	2	1	2	1	2	2	99	2	2	2	9	9	1	2
101910	1	2	1	30	1	2	4	3	2	3	8	2	2	9	2	2	9	2	2	8	2	1	2	1	2	2	99	2	2	2	9	9	1	2
101911	5	2	1	31	1	2	2	4	3	4	2	2	2	9	2	2	9	2	2	2	2	1	2	1	2	2	99	2	2	2	9	9	1	2
101912	5	2	1	30	3	2	2	2	1	4	2	2	2	9	2	2	9	2	2	2	2	1	2	1	2	2	99	2	2	2	9	9	1	2
101913	5	2	1	18	1	2	3	2	1	5	2	2	2	9	2	2	9	2	2	2	2	1	2	1	2	2	99	2	2	2	9	9	1	2
101914	8	2	1	18	3	3	99	1	0	3	2	2	8	9	8	2	9	8	8	8	2	1	2	1	2	2	99	2	2	2	9	9	1	2
101915	5	2	1	25	2	3	99	2	1	4	8	2	2	9	2	2	9	8	8	8	2	1	2	1	2	2	99	2	2	2	9	9	1	2
101916	5	2	1	30	3	2	5	4	3	4	2	2	2	9	2	2	9	2	2	2	2	1	2	1	2	2	99	2	2	2	9	9	1	2
101917	1	2	1	31	3	1	3	3	2	8	2	2	2	9	2	2	9	2	2	2	2	1	2	1	2	2	99	2	2	2	9	9	1	2
101918	8	2	1	26	2	2	4	6	5	6	2	2	2	9	2	2	9	2	2	2	2	1	2	1	2	2	99	2	2	2	9	9	1	2
101919	8	2	1	24	4	2	4	2	1	2	2	2	2	9	2	2	9	8	8	8	2	1	2	1	2	2	99	2	2	2	9	9	1	2
101920	5	2	1	40	1	2	8	5	4	4	2	2	2	9	8	2	9	8	2	8	2	1	2	1	2	2	99	2	2	2	9	9	1	2
101921	6	2	1	24	3	2	4	4	2	6	2	2	2	9	2	2	9	2	2	8	2	1	2	1	2	2	99	2	2	2	9	9	1	2
101922	6	2	1	24	3	2	4	3	2	8	2	2	2	9	2	2	9	2	1	2	2	1	1	1	2	2	99	2	1	2	9	9	1	2
101923	8	2	1	25	3	2	4	3	2	2	2	2	2	9	2	2	9	8	8	8	2	1	2	1	2	2	99	2	2	2	9	9	1	2
101924	1	2	1	26	3	1	2	1	99	4	2	2	2	9	2	2	9	2	2	2	2	1	2	1	2	2	99	2	2	2	9	9	1	2
101925	2	2	1	21	2	2	2	2	1	8	2	2	2	9	2	2	9	2	2	2	2	1	2	1	2	2	99	2	2	2	9	9	1	2
101926	1	2	1	20	3	1	3	2	99	2	2	2	2	9	2	2	9	2	2	2	2	1	2	1	2	2	99	2	2	2	9	9	1	2
101927	5	2	1	26	3	2	3	2	1	6	2	2	2	9	2	2	9	2	2	2	2	1	2	1	2	2	99	2	2	2	9	9	1	2
101928	8	2	1	18	2	3	99	1	0	1	2	2	2	9	2	2	9	8	8	8	2	1	2	1	2	2	99	2	2	2	9	9	1	2
101929	1	2	1	30	2	1	3	2	1	4	2	2	2	9	2	2	9	2	2	2	2	1	2	1	2	2	99	2	2	2	9	9	1	2
101930	2	2	1	30	1	2	4	3	2	5	8	1	2	9	2	2	9	2	2	2	2	1	2	1	2	2	99	2	2	2	9	9	1	2
101931	8	2	1	35	1	1	5	8	5	4	2	2	2	9	2	2	9	8	8	8	2	1	2	1	2	2	99	2	2	2	9	9	1	2
101932	1	2	1	19	3	2	2	1	99	7	2	2	2	9	2	2	9	2	2	8	2	1	2	1	2	2	99	2	2	2	9	9	1	2
101933	6	2	1	25	3	3	3	1	0	2	2	2	2	9	2	2	9	2	2	2	2	1	2	1	2	2	99	2	2	2	9	9	1	2
101934	5	2	1	22	3	3	99	1	0	2	2	2	2	9	2	2	9	2	2	2	2	1	2	1	2	2	99	2	2	2	9	9	1	2
101935	5	2	1	24	2	2	3	2	1	3	8	2	2	9	2	2	9	8	8	8	2	1	2	1	2	2	99	2	2	2	9	9	1	2
101936	5	2	1	25	3	3	99	1	0	4	2	2	2	9	2	2	9	2	2	8	2	1	2	1	2	2	99	2	2	2	9	9	1	2
101937	1	2	1	23	1	2	2	1	99	7	2	2	2	9	8	8	9	8	2	2	2	2	2	1	2	2	99	2	2	2	9	9	1	2
101938	5	2	1	19	3	3	99	1	0	4	2	2	2	9	2	2	9	8	8	8	2	1	2	1	2	2	99	2	2	2	9	9	1	2
101939	5	2	1	26	4	2	2	1	99	6	2	2	8	9	1	2	9	8	2	8	2	1	2	1	2	2	99	2	2	2	9	9	1	2
101940	5	2	1	27	4	2	3	2	1	6	2	2	2	9	2	2	9	2	2	2	2	1	2	1	2	2	99	2	2	2	9	9	1	2
101941	5	2	1	19	2	1	99	2	1	2	8	2	2	9	2	2	9	8	8	8	2	1	2	1	2	2	99	2	2	2	9	9	1	2
101942	5	2	1	39	2	1	7	6	5	6	8	2	2	9	2	2	9	8	8	8	2	1	2	1	2	2	99	2	2	2	9	9	1	2
101943	5	2	1	39	4	1	4	3	2	2	2	2	2	9	2	2	9	2	2	8	2	1	2	1	2	2	99	2	2	2	9	9	1	2
101944	5	2	1	19	3	3	99	2	1	2	8	2	2	9	8	2	9	8	8	8	2	1	2	1	2	2	99	2	2	2	9	9	1	2
101945	5	2	1	18	3	3	99	1	0	2	2	2	2	9	2	2	9	8	8	8	2	1	2	1	2	2	99	2	2	2	9	9	1	2
101946	5	2	1	23	2	3	99	1	0	3	8	2	2	9	2	2	9	8	8	8	2	1	2	1	2	2	99	2	2	2	9	9	1	2
101947	5	2	1	24	1	2	4	3	2	2	8	2	2	9	2	2	9	8	8	8	2	1	2	1	2	2	99	2	2	2	9	9	1	2
101948	5	2	1	24	1	3	3	2	1	4	8	2	2	9	2	2	9	8	8	8	2	1	2	1	2	2	99	2	2	2	9	9	1	2
101949	1	2	1	33	3	1	4	4	3	3	2	2	2	9	2	2	9	2	2	2	2	2	2	1	2	2	99	2	2	2	9	9	1	2
101950	5	2	1	25	2	2	5	3	2	4	2	2	2	9	2	2	9	2	2	2	2	1	2	1	2	2	99	2	2	2	9	9	1	2
101951	1	2	1	22	3	1	3	2	1	3	2	2	2	9	2	2	9	2	2	2	2	1	2	1	2	2	99	2	2	2	9	9	1	2
101952	5	2	1	42	2	2	8	6	3	6	2	2	2	9	2	2	9	2	2	2	2	2	2	1	2	2	99	2	2	2	9	9	1	2
101953	1	2	1	32	1	2	3	4	3	2	8	2	8	9	2	2	9	8	2	8	2	1	2	1	2	2	99	2	2	2	9	9	1	2
101954	8	2	1	40	1	1	4	3	2	3	2	2	2	9	2	2	9	2	2	8	2	1	2	1	2	2	99	2	2	2	9	9	1	2
101955	1	2	1	26	2	1	2	1	0	8	2	2	2	9	2	2	9	2	2	2	2	1	2	1	2	2	99	2	2	2	9	9	1	2
101956	5	2	1	24	2	2	4	1	99	3	2	2	2	9	2	2	9	2	2	2	2	1	2	1	2	2	99	2	2	2	9	9	1	2
101957	5	2	1	22	3	2	2	1	99	4	2	2	2	9	2	2	9	8	2	8	2	1	2	1	2	2	99	2	2	2	9	9	1	2
101958	8	2	1	18	3	3	99	1	0	2	2	2	2	9	2	2	9	8	8	8	2	1	2	1	2	2	99	2	2	2	9	9	1	2
101959	8	2	1	18	3	3	4	1	99	2	8	2	2	9	2	2	9	2	2	8	2	1	2	1	2	2	99	2	2	2	9	9	1	2
101960	1	2	1	37	3	1	3	3	99	2	2	2	2	9	2	2	9	2	2	2	2	1	2	1	2	2	99	2	2	2	9	9	1	2
101961	6	2	1	22	1	3	2	1	0	3	2	2	2	9	2	2	9	2	2	8	2	1	2	1	2	2	99	2	2	2	9	9	1	2
101962	5	2	1	29	2	2	4	3	2	4	2	2	2	9	8	1	1	8	2	8	2	1	2	1	2	2	99	2	2	2	9	9	1	2
101963	5	2	1	35	3	2	4	3	2	3	2	2	8	9	8	8	9	8	8	8	2	1	2	1	2	2	99	2	2	2	9	9	1	2
101964	1	2	1	22	3	3	99	1	0	3	8	2	2	9	2	2	9	8	2	8	2	1	2	1	2	2	99	2	2	2	9	9	1	2
101965	1	2	1	21	3	2	3	2	1	2	2	2	2	9	2	2	9	2	2	2	2	1	2	1	2	2	99	2	2	2	9	9	1	2
101966	1	2	1	27	3	1	3	3	2	1	2	2	2	9	2	2	9	2	2	2	2	2	2	1	2	2	99	2	2	2	9	9	1	2
101967	1	2	1	30	2	1	3	3	2	6	2	2	2	9	2	2	9	2	2	2	2	1	2	1	2	2	99	2	2	2	9	9	1	2
101968	5	2	1	25	3	2	4	3	2	4	2	2	8	9	8	8	9	8	2	8	2	1	2	1	2	2	99	2	2	2	9	9	1	2
101969	6	2	1	30	2	2	5	3	2	8	1	1	2	9	2	2	9	1	2	2	2	2	2	1	2	2	99	2	2	2	9	9	1	2
101970	8	2	1	28	1	3	99	1	0	1	2	2	2	9	2	2	9	8	8	8	2	1	2	1	2	2	99	2	2	2	9	9	1	2
101971	1	2	1	32	2	1	5	4	3	3	2	2	2	9	2	2	9	2	2	2	2	2	2	1	2	2	99	2	2	2	9	9	1	2
101972	8	2	1	29	3	2	4	3	2	5	2	2	2	9	2	2	9	2	1	8	2	1	2	1	2	2	99	2	2	2	9	9	1	2
101973	5	2	1	25	2	2	3	3	1	3	8	2	2	9	2	2	9	2	2	2	2	1	2	1	2	2	99	2	2	2	9	9	1	2
101974	1	2	1	34	4	1	2	2	99	1	2	2	2	9	2	2	9	2	2	2	2	1	2	1	2	2	99	2	2	2	9	9	1	2
101975	5	2	1	37	2	2	5	4	3	4	2	2	2	9	2	8	9	2	8	8	2	2	2	1	2	2	99	2	2	2	9	9	1	2
101976	1	2	1	22	2	1	3	2	1	2	2	2	2	9	2	2	9	2	2	2	2	1	2	1	2	2	99	2	2	2	9	9	1	2
101977	2	2	1	21	3	3	6	1	99	6	8	2	2	9	2	2	9	2	2	2	2	1	2	1	2	2	99	2	2	2	9	9	1	2
101978	5	2	1	35	3	2	4	2	1	4	2	2	2	9	2	2	9	8	2	8	2	1	2	1	2	2	99	2	2	2	9	9	1	2
101979	1	2	1	24	1	1	5	3	99	1	2	2	2	9	2	2	9	2	2	2	2	1	2	1	2	2	99	2	2	2	9	9	1	2
101980	2	2	1	26	3	2	3	2	1	2	2	2	2	9	2	2	9	2	2	2	2	1	2	1	2	2	99	2	2	2	9	9	1	2
101981	5	2	1	39	1	2	6	4	3	3	2	2	2	9	2	2	9	2	2	8	2	1	2	1	2	2	99	2	2	2	9	9	1	2
101982	8	2	1	28	1	2	3	2	1	3	8	2	2	9	2	1	1	2	2	2	2	1	2	1	2	2	99	2	2	2	9	9	1	2
101983	5	2	1	34	2	2	3	4	1	5	2	2	2	9	2	2	9	8	2	8	2	1	2	1	2	2	99	2	2	2	9	9	1	2
101984	5	2	1	18	1	2	8	1	99	4	2	2	2	9	8	2	9	8	2	8	2	2	2	1	2	2	99	2	2	2	9	9	1	2
101985	5	2	1	18	3	3	3	1	99	3	2	2	2	9	2	2	9	2	2	8	2	2	2	1	2	2	99	2	2	2	9	9	1	2
101986	5	2	1	29	3	2	6	2	1	3	2	2	2	9	2	2	9	2	2	2	2	1	2	1	2	2	99	2	2	2	9	9	1	2
101987	5	2	1	37	2	2	6	4	3	6	2	2	8	9	2	8	9	2	8	8	2	1	2	1	2	2	99	2	2	2	9	9	1	2
101988	5	2	1	27	3	2	6	3	2	7	2	2	2	9	8	2	9	8	2	8	2	1	2	1	2	2	99	2	2	2	9	9	1	2
101989	8	2	1	19	3	3	99	1	99	3	8	2	2	9	2	2	9	1	2	8	2	1	2	1	2	2	99	2	2	2	9	9	1	2
101990	1	2	1	28	1	1	4	3	2	6	2	2	2	9	2	2	9	2	2	2	2	1	2	1	2	2	99	2	2	2	9	9	1	2
101991	5	2	1	23	1	2	4	2	99	3	2	2	2	9	2	2	9	2	2	2	2	1	2	1	2	2	99	2	2	2	9	9	1	2
101992	5	2	1	21	1	2	2	1	99	3	2	2	8	9	8	2	9	8	2	2	2	1	2	1	2	2	99	2	2	2	9	9	1	2
101993	1	2	1	32	4	1	7	4	3	3	2	2	2	9	2	2	9	2	2	2	2	3	2	1	2	2	99	2	2	2	9	9	1	2
101994	5	2	1	32	2	2	6	5	4	4	2	2	8	9	8	8	9	8	2	8	2	2	2	1	2	2	99	2	2	2	9	9	1	2
101995	2	2	1	28	1	2	2	1	99	3	2	2	2	9	2	2	9	2	2	2	2	1	2	1	2	2	99	2	2	2	9	9	1	2
101996	5	2	1	17	2	2	3	2	1	5	2	2	2	9	2	2	9	8	2	2	2	1	2	1	2	2	99	2	2	2	9	9	1	2
101997	5	2	1	22	1	2	3	2	1	4	2	2	2	9	2	2	9	2	2	8	2	3	2	1	2	2	99	2	2	2	9	9	1	2
101998	5	2	1	28	1	2	5	5	2	4	2	2	2	9	2	2	9	8	2	2	2	1	2	1	2	2	99	2	2	2	9	9	1	2
101999	5	2	1	29	1	2	4	2	1	6	2	2	2	9	2	2	9	8	8	8	2	2	2	1	2	2	99	2	2	2	9	9	1	2
[truncated: 2,071 more rows]

## Sheet: Dictionnaire
Dictionnaire des variables de la base de données
Name	Label	Value label
idcode	identifiant unique
cent	nom du centre	1 = Anastasis 2 = Béthesda 3 = Clinique Hannah 4 = Djome Hountin 5 = Missessin 6 = Saint Luc 7 = Sainte Marie des Anges 8 = CHUZ/Suru Léré
datinc	date d'inclusion
tou	toux évoluant depuis au moins 2 semaines	1 = Oui 2 = Non 9 = Non renseigné
consen	la patiente a donné son consentement	1 = Oui 2 = Non 9 = Non renseigné
page	l'âge de la patiente(en année)
instr	niveau d'instruction	1 = Aucun 2 = Primaire 3 = Secondaire 4 = Supérieur 9 = Non renseigné
matri	situation matrimoniale	1 = Mariée 2 = Union libre 3 = Célibataire 4 = Divorcée/Veuve 9 = Non renseigné
nbrtoi	nombre de personnes sous le même toit
gest	gestité
parit	parité
agegro	age de la grossesse(en mois)
conttb	contage tuberculeux 2 dernières années	1 = Oui2 = Non8 = Ne sais pas 9 = Non renseigné
hta	hypertension artérielle	1 = Oui2 = Non8 = Ne sais pas 9 = Non renseigné
diabe	le diabète	1 = Oui2 = Non8 = Ne sais pas 9 = Non renseigné
typdia	types de diabète	1 = Type 1 2 = Type 2 3 = Diabète gestationnel 8 = Ne sais pas 9 = Non renseigné
drepa	drépanocytose	1 = Oui 2 = Non 8 = Ne sais pas 9 = Non renseigné
hiv	sérologie vih	1 = Positif 2 = Négatif 8 = Non fait 9 = Non renseigné
arv	mis sous arv	1 = Oui 2 = Non 9 = Non renseigné
hepat	l'hépatite b	1 = Oui 2 = Non 8 = Ne sais pas 9 = Non renseigné
anemi	l'anémie	1 = Oui 2 = Non 8 = Ne sais pas 9 = Non renseigné
irc	insuffisance rénale	1 = Oui 2 = Non 8 = Ne sais pas 9 = Non renseigné
anttb	antécédents tb	1 = Oui 2 = Non 8 = Ne sais pas 9 = Non renseigné
bcg	cicatrice de la vaccination bcg	1 = Présente 2 = Absente 3 = Douteuse 9 = Non renseigné
autant	autres antécédents	1 = Oui 2 = Non
doncli	donnée clinique	1 = Oui 2 = Non
toux	caractéristique de la toux	1 = Productive 2 = Non productive 9 = Non renseigné
fever	la fièvre	1 = Oui 2 = Non 9 = Non renseigné
durfev	depuis quand(en mois)
maigr	l'amaigrissement	1 = Oui 2 = Non 9 = Non renseigné
sueur	la sueurs nocturnes	1 = Oui 2 = Non 9 = Non renseigné
hemop	l'hémoptysie	1 = Oui 2 = Non 9 = Non renseigné
datrea	date de réalisation
mtb	résultat mycobacterium tuberculosis	1 = Négatif 2 = Positif 3 = Indéterminé 4 = Invalide 9 = Non renseigné
resrr	résultat de la résistance à la rifampicine	1 = Non 2 = Oui 3 = Indéterminé 4 = Erreur 9 = Non renseigné
diagtb	diagnostic tb	1 = Pas de tuberculose 2 = Tuberculose confirmée 3 = Persistance de la suspicion 9 = Non renseigné
pectb	prise en charge tb	1 = Oui 2 = Non 9 = Non renseigné
